# Supplementary material for: BubR1 Insufficiency Drives Transcriptomic Alterations and Pathology Associated With Cardiac Aging and Heart Failure
Source: Aging Cell. 2025 Jul 3;24(9):e70160. doi: 10.1111/acel.70160 (PMC12419853; doi:10.1111/acel.70160)
Supplement: Supplementary file 2 — Table S1. Significantly upregulated and downregulated genes in BubR1 hypomorphic hearts compared to wild‐type hearts (Sheet 1). Significantly upregulated and downregulated genes in male BubR1 hypomorphic hearts compared to wild‐type hearts (Sheet 2). Significantly upregulated and downregulated genes in female BubR1 hypomorphic hearts compared to wild‐type hearts (Sheet 3). [file ACEL-24-e70160-s001.xlsx]

## Sheet: WT versus BubR1 Hypomorph
List of differentially expressed genes in BubR1 hypomorphic hearts compared to wild-type hearts
Genes	log2FC	pvalue	padj
Tnni1	6.68502	7.13627e-21	4.85801e-17
Fgf21	5.2004	5.99381e-13	4.9458e-11
Insl6	4.96129	1.17796e-13	1.3039e-11
Tbx3os1	4.21979	3.83471e-10	2.85298e-08
Mir1839	3.80105	2.83205e-07	1.82741e-05
Cdkn2b	3.46332	2.2558e-07	1.46251e-05
Gdf15	3.43548	2.03536e-14	3.17354e-12
Ostn	3.39215	5.31964e-08	3.60333e-06
Crabp1	3.31279	3.39972e-06	0.000200377
Nmrk2	3.2894	1.09307e-18	2.97642e-15
Syt12	3.21643	1.17221e-09	8.62687e-08
Mlana	3.19027	7.76209e-07	4.87009e-05
Igfbp2	3.16445	4.48581e-08	3.06906e-06
Egr2	3.14805	1.49272e-08	1.04222e-06
Nppa	3.11563	9.8218e-09	6.96478e-07
Crlf1	3.02218	6.23969e-09	4.49489e-07
Nek6	2.9104	5.30437e-11	4.03458e-09
Kif23	2.81828	1.07322e-05	0.000589765
Timp1	2.65495	6.29407e-09	4.5102e-07
Rhobtb1	2.42741	1.97039e-09	1.43459e-07
Csnk1g2	2.4128	3.00074e-09	2.17314e-07
Pcna-ps2	2.37127	0.000290617	0.0124818
Kcne1	2.31383	1.23056e-07	8.05483e-06
Spp1	2.14447	0.00285284	0.0857427
Tpi-rs11	2.12737	0.00424477	0.114214
Tnni2	2.09092	5.26107e-08	3.58147e-06
Mypop	1.95993	0.00683739	0.15309
S100a9	1.94662	0.000896035	0.0341723
S100a8	1.87464	0.00752315	0.160043
Ecrg4	1.86783	0.00699567	0.15437
Cdkn1a	1.82297	9.97833e-13	7.80775e-11
Lrrk1	1.81495	0.0123652	0.219676
Tnnt3	1.80594	0.00977542	0.191776
Myh7	1.80146	6.98775e-05	0.00339775
Apod	1.75934	8.26827e-06	0.00045948
Sprr1a	1.75551	0.0081184	0.168237
Krt18	1.74285	0.0174628	0.262134
Cenpb	1.73945	0.00798031	0.166389
H4c1	1.72152	0.00895328	0.180324
Rab3b	1.70559	0.00143003	0.0505709
Gchfr	1.70432	5.39657e-06	0.000308715
Col6a3	1.70108	0.00196854	0.0648952
Rrp36	1.68783	0.0152397	0.245823
Mt2	1.6863	0.00165945	0.0574905
Rps15a-ps5	1.68267	0.021784	0.28819
Phgdh	1.67069	0.0232837	0.297262
Cst6	1.64645	1.86251e-05	0.000986695
Phlda3	1.64571	8.43554e-06	0.000466869
AC122821.1	1.64109	0.00541454	0.133307
Gpx3	1.63171	6.9175e-05	0.00337569
Capg	1.61456	1.4657e-05	0.000791885
Shisa4	1.60783	3.71718e-05	0.00189548
Trem2	1.60701	0.00118781	0.0438265
Lrrc70	1.60517	0.000797212	0.0309811
Ttr	1.60005	0.00149288	0.0526567
Tubb3	1.5995	0.0255166	0.311878
Srarp	1.58312	0.0142064	0.239677
CAAA01066123.1	1.58057	0.00596944	0.141101
Aoc2	1.5558	0.000277476	0.0119931
Pdlim7	1.55533	0.0152062	0.245823
Nrtn	1.54108	0.00175112	0.0599032
Snora69	1.53331	0.0504044	0.436828
Fjx1	1.52697	0.000293268	0.0125561
Wfdc3	1.52592	0.0408669	0.397999
Nsd1	1.52272	0.0378054	0.379868
Fxyd5	1.51144	5.22531e-06	0.00030018
Snhg15	1.50829	8.09583e-05	0.00384058
Mylpf	1.49459	0.0378583	0.379873
Vgll2	1.4846	0.000473092	0.0194597
Psrc1	1.477	0.0118217	0.214701
Tmem176a	1.46684	2.67752e-06	0.000159888
Pik3r4	1.45199	0.0474339	0.42404
Mthfd2	1.44892	0.049536	0.43415
Angptl4	1.43879	0.00828031	0.17018
Klhdc3	1.43799	0.00210273	0.0679723
Egr1	1.43474	0.0179779	0.264322
Cdkn2a	1.43261	0.00125707	0.046008
Postn	1.42201	0.0481046	0.426674
Ms4a7	1.41466	0.00254932	0.0788842
Mir7046	1.40914	0.0663281	0.497004
Cthrc1	1.40151	0.0296655	0.34002
Cldn5	1.40021	8.04597e-05	0.00383028
Il17rc	1.37084	0.0505277	0.437381
Snord53	1.37042	0.0757889	NA
Cd80	1.36855	0.045134	0.414635
Ptgds	1.36658	0.0030891	0.0918299
Elk4	1.36459	0.0536224	0.446733
Uchl1	1.35626	1.56884e-06	9.66505e-05
Rnd1	1.34731	1.42599e-05	0.0007735
Dct	1.34724	0.0620466	0.47998
Tbxa2r	1.34631	0.00377041	0.105626
Ass1	1.34579	4.36134e-06	0.000252679
Gdf6	1.34573	4.76238e-05	0.00239261
Tspo	1.33705	0.00350955	0.0993398
Mmp3	1.33343	0.0349831	0.366089
Tmem176b	1.33068	1.74583e-08	1.21273e-06
Eif3j2	1.32565	6.09937e-13	5.00258e-11
Pnpla7	1.32453	0.0587722	0.468447
Oas1g	1.31674	0.00066478	0.0264649
Cda	1.31438	0.00512408	0.128305
Ahnak2	1.31143	2.44293e-05	0.00127925
Acta1	1.31093	0.00366319	0.103046
Lcn2	1.30884	0.000181037	0.00808139
Alkbh2	1.30855	0.076471	0.531472
Nppb	1.30593	0.000576906	0.0233767
Rasa4	1.3	5.98984e-05	0.00296552
Atf5	1.2982	7.48297e-05	0.00360002
Cd52	1.27335	0.0048606	0.124393
Plac9b	1.26965	0.0147584	0.243558
Fam167b	1.26324	0.0775891	0.535756
Scx	1.26003	1.53986e-05	0.000825404
Trib3	1.258	1.16192e-07	7.64232e-06
Ccl8	1.25529	0.0024363	0.0762742
Rpl15-ps5	1.2534	0.0900865	0.569154
Stk32c	1.25276	0.0877726	0.563425
Psca	1.25193	0.0736264	0.522052
Fxyd6	1.24892	0.000170409	0.00775959
Rpl31-ps14	1.24821	0.0958284	0.586022
Ptms	1.2421	0.00586045	0.140044
Ltb	1.24158	0.00580188	0.13981
Lgals3	1.23679	0.0674578	0.498609
Irf7	1.23542	0.00524769	0.129433
Slco2a1	1.22703	6.57149e-06	0.000369714
Rpl27-ps1	1.22644	0.105233	0.61674
Atf7	1.22211	0.0938106	0.580035
Selenom	1.21916	0.0106317	0.201603
S100a11	1.21798	0.000464319	0.0191567
Cd14	1.21574	0.000575206	0.0233767
Serpine2	1.21183	3.87202e-08	2.6625e-06
Plac9a	1.20992	0.0226383	0.292153
Kctd3	1.206	0.093069	0.578382
Cck	1.20593	0.0967626	0.589451
Crlf2	1.20199	0.00225287	0.0718332
Znrd2	1.20108	0.0308423	0.347615
Nupr1	1.19594	0.000128095	0.00593201
Chac1	1.19569	0.00126151	0.0460468
Tnfrsf12a	1.19494	0.00469242	0.12169
Coro1a	1.19443	0.00634062	0.146318
Sergef	1.18961	0.0622713	0.480566
Clu	1.18842	0.000177375	0.00802311
Snhg16	1.17839	0.00998521	0.19494
Mir770	1.17464	0.120658	NA
Bcl3	1.16933	1.31944e-05	0.000718568
Fyb	1.16898	0.0278879	0.329882
Upp1	1.16862	0.000192508	0.00850974
Ch25h	1.1624	0.0497053	0.434363
Fam71e1	1.15235	0.0851914	0.556832
Icam4	1.14726	0.112285	0.634343
Bex1	1.14597	0.00206448	0.0674049
Trim47	1.14509	0.00093357	0.0353071
Abhd11os	1.13879	0.124202	0.657215
Grrp1	1.13857	1.31428e-09	9.62037e-08
Rab4b	1.13248	0.00215292	0.0691321
Fbxo36	1.13156	0.0548592	0.452397
Capns1	1.12577	0.0740633	0.523434
Cd72	1.1248	0.133836	0.678504
Egr3	1.12427	0.014411	0.241038
Slc15a3	1.12324	0.0727361	0.519026
AC124742.1	1.12313	0.00479854	0.123268
Tmem238	1.12307	0.000179953	0.00808139
Snord35a	1.11931	0.12711	0.662561
Rps28	1.11169	0.0100756	0.195952
AI839979	1.10919	0.134873	0.680866
Gngt2	1.10737	0.000523014	0.0214483
Il1b	1.10598	0.140425	0.694056
Cxcl16	1.10528	0.0183758	0.267008
Meox1	1.1049	0.000852453	0.0328786
Clec4a2	1.10056	3.92008e-05	0.00199149
Rps16-ps2	1.09999	0.00466047	0.121092
Rnasek	1.09995	0.0150345	0.245144
Ermard	1.09588	0.00258095	0.0795013
Iqsec1	1.09386	0.105673	0.617673
Sorbs2	1.09025	0.126034	0.662166
Nts	1.09012	0.00692732	0.153608
Renbp	1.08613	0.0856442	0.558451
Tmem254a	1.0856	0.00583969	0.140044
Gadd45g	1.08489	2.38229e-05	0.00125231
CAAA01147332.1	1.08377	0.0273151	0.326798
Tmem184b	1.08318	0.00218398	0.0699643
Ncf4	1.08149	0.125408	0.661503
Ptrh1	1.07844	0.0694835	0.507436
Dancr	1.07441	0.0236302	0.299001
Fndc10	1.07404	0.00141076	0.0500194
Nup214	1.06835	0.0335025	0.358499
Slamf9	1.06642	0.00612328	0.143245
C1qb	1.06589	0.00746471	0.159548
Gtpbp6	1.06193	0.00801517	0.16686
Spsb2	1.06014	0.0019339	0.0645344
Sh3bgrl3	1.05962	0.00723591	0.156702
Frzb	1.0577	0.00570256	0.137905
Bcl2a1b	1.05527	0.00209776	0.0679723
Yipf2	1.05458	0.146466	0.709152
Pemt	1.05313	0.144568	0.705646
Gpx4-ps2	1.05186	0.0203209	0.27778
Pglyrp1	1.04999	0.0875169	0.562049
Zbtb38	1.04877	0.157958	0.736001
Esm1	1.04575	0.16114	0.741691
Snord42b	1.03969	0.172226	NA
Atox1	1.03477	0.00987849	0.193241
Tmem254b	1.0347	0.0123107	0.219385
Rgs16	1.03454	0.168572	0.754839
Krtcap3	1.03433	0.169865	0.758763
Tmem273	1.03418	0.165922	0.749427
Mir6990	1.03288	0.168682	0.754839
Pld4	1.03086	0.17038	0.760065
Ccdc159	1.03008	0.09476	0.581819
Lyz1	1.03006	0.171202	0.761439
Osgin1	1.02865	0.159964	0.739941
Setd2	1.02523	0.0501568	0.43607
Rbp1	1.02423	0.00195236	0.0648891
Hp	1.02298	0.159946	0.739941
Ap1b1	1.02023	0.173473	0.763605
Scgb3a1	1.01872	0.140254	0.693629
Vamp8	1.01869	0.00881147	0.178524
Panx1	1.01859	0.165143	0.748228
Rab10os	1.01804	0.0172563	0.260183
S100a4	1.01619	5.29371e-07	3.33675e-05
H2bu2	1.01348	0.162596	0.743848
Atg13	1.01281	0.0130864	0.226681
Ly6g6d	1.00424	0.18299	0.778809
Gck	1.00408	0.0156376	0.250029
Hddc3	1.00369	0.0513022	0.439379
Ramp3	1.00039	0.00709425	0.155435
Exosc5	0.996539	0.0199869	0.276547
Plvap	0.996174	0.0106291	0.201603
Lyl1	0.987911	0.00461549	0.120614
Tpgs1	0.987879	0.0205839	0.279969
Cib2	0.982686	0.172725	0.762532
Rpl3-ps2	0.97942	0.164665	0.747476
Rac2	0.979091	0.0072551	0.156702
Fzd2	0.979002	0.00123312	0.0452533
Tk1	0.978431	0.122617	0.65276
Ucp2	0.97565	0.00121674	0.0447729
AI413582	0.975364	0.00684472	0.15309
Baalc	0.975052	0.00343069	0.0981613
Comtd1	0.974792	0.0187158	0.269361
Socs3	0.974059	0.122862	0.653168
Ap1g2	0.974004	0.117973	0.644235
Nr2c2ap	0.971113	0.0124977	0.220721
Eno1	0.97052	0.00616762	0.143788
Ltc4s	0.9696	0.0151412	0.245706
AV356131	0.968587	0.178346	0.771341
H2-DMa	0.966259	0.0771513	0.533476
Cd300c2	0.965922	0.0658165	0.495085
Ankrd23	0.962463	0.00584046	0.140044
Rpl9-ps7	0.961339	0.0013182	0.0477322
Rpl28-ps1	0.961174	0.0107079	0.202483
H2-Eb1	0.959335	0.0613824	0.478649
Paxx	0.958438	0.0316239	0.351138
Tyrobp	0.952278	0.0313833	0.351138
Fcer1g	0.951975	0.0110212	0.206399
Rps19-ps2	0.950515	0.183618	0.779851
Tspan17	0.949897	0.00589259	0.140489
Hspbp1	0.949575	0.176708	0.767592
Ccl2	0.948571	0.0283804	0.331979
Bcl7c	0.947795	0.0200601	0.276996
Cenpx	0.946193	0.0123927	0.21968
C1qtnf5	0.943145	0.0588036	0.468447
Mxd3	0.942686	0.194994	0.795847
Tle6	0.939681	0.204057	0.811074
Mif	0.936749	0.0113197	0.207986
Mt3	0.93588	0.0420565	0.403006
Shf	0.934181	0.0240995	0.302689
Pvalb	0.933207	0.179983	0.773523
Sipa1	0.932625	0.00556269	0.135728
Fstl3	0.932563	0.209813	0.814543
Clic1	0.931804	0.00140575	0.0499719
Ecm1	0.928811	0.0114221	0.209302
Scn1b	0.928599	0.00087647	0.03352
Csrp2	0.92683	0.00266705	0.0812346
Rpl10-ps6	0.926277	0.0153883	0.247065
Rpl3-ps1	0.925624	4.35228e-06	0.000252679
Pih1d1	0.924211	0.0191251	0.272018
Rps15	0.923107	0.0245078	0.305563
S100a6	0.922244	0.00561908	0.136614
Sp100	0.922213	0.0619704	0.479663
Hdc	0.922001	0.135344	0.681729
Cdh16	0.920773	0.107806	0.622204
Pmm1	0.920737	0.00227457	0.0722074
Plekho1	0.920007	0.00569449	0.137905
Morrbid	0.916991	0.0202683	0.277618
Batf	0.916	0.117681	0.644073
Hlx	0.914509	0.00769945	0.162776
Rrp7a	0.913794	0.105781	0.617847
Mir324	0.912057	0.113708	0.63708
Laptm5	0.911066	0.00507766	0.12755
Tmem160	0.90973	0.03898	0.387099
Crip1	0.908382	0.0152567	0.245823
Slc27a3	0.906311	0.228173	0.844342
Scand1	0.90597	0.0330105	0.355551
Stoml1	0.904633	0.112695	0.635429
Gpsm3	0.901927	0.00664698	0.151843
Pwwp2a	0.897875	0.0829462	0.550884
Rpl18-ps1	0.897737	0.199922	0.803641
H2-Q5	0.894917	0.224619	0.841009
Ubtd1	0.894208	0.0223967	0.290844
H2-Ab1	0.893289	0.0536282	0.446733
Lmna	0.892677	0.0236869	0.299162
H4c2	0.891875	0.0352018	0.366744
Palm	0.891831	0.042405	0.40487
Igfbp7	0.889731	0.0189466	0.270935
CAAA01118383.1	0.889727	0.016073	0.252695
Selplg	0.889338	0.104331	0.614389
Zdhhc12	0.888066	0.151527	0.719536
Amdhd2	0.887971	0.00512654	0.128305
Ssbp4	0.887322	0.039704	0.390619
Nubp1	0.884375	0.00340385	0.0981613
Aif1	0.882376	0.000660845	0.0263854
Ccdc184	0.881776	0.241149	0.867896
Mir7225	0.880197	0.193556	0.793516
C1qa	0.879075	0.021236	0.284016
Batf3	0.878798	0.142905	0.701643
Arc	0.878177	0.188409	0.785088
Cotl1	0.877365	0.00669181	0.152055
Fau	0.87407	0.0174877	0.262193
Efhd2	0.872324	1.4008e-08	9.83086e-07
Ier3	0.871967	0.000159406	0.00728292
Nbl1	0.871911	0.0186434	0.269361
Smim1	0.871879	0.111259	0.631691
Car7	0.871876	0.0253601	0.311878
H2ac10	0.870945	0.250608	0.882343
Tmem254c	0.870686	0.0172962	0.260495
Fbrs	0.869715	0.0157993	0.250125
Myl6b	0.869084	0.00350345	0.0993398
Rpl41	0.867712	0.0113142	0.207986
Bok	0.865528	0.0106258	0.201603
Serpina3n	0.865479	0.247721	0.878931
Junb	0.865385	0.00381363	0.105773
Foxp1	0.865039	0.0901772	0.569271
Nnmt	0.864565	0.00522847	0.129433
Dkk3	0.864202	0.0980024	0.592135
Rps10-ps1	0.864159	0.00521944	0.129433
Cavin3	0.863744	0.0347422	0.365372
Tbkbp1	0.863436	0.196338	0.798959
Arrdc1	0.861744	0.0823146	0.54937
Dok1	0.86145	0.146735	0.709705
Exoc3l4	0.86143	0.248747	0.879683
Bax	0.860654	0.00697178	0.154092
Rpl13-ps3	0.859249	0.253418	0.887191
Uck2	0.857911	0.00704858	0.155035
Mt1	0.856419	0.0121896	0.21837
Pafah1b3	0.856029	0.082175	0.548707
Mfge8	0.85362	0.00622888	0.144968
Cd68	0.85299	0.0579124	0.465118
Smagp	0.852899	0.0198392	0.276504
Ino80b	0.852648	0.0607494	0.476167
Bloc1s3	0.852084	0.251322	0.88278
Mir1893	0.848808	0.246946	0.878082
Tceal7	0.848337	0.262452	0.899111
Pycard	0.845949	4.17491e-05	0.00210524
Rps19	0.845433	0.00914255	0.183053
Spi1	0.845018	0.189632	0.787399
Slc52a3	0.84438	0.264056	0.90121
Tmem255b	0.842923	0.0219357	0.288555
Slc35e4	0.842884	0.0302806	0.34419
Emp3	0.841909	0.0501217	0.436042
Akr1b8	0.841571	2.07972e-06	0.000126408
Maff	0.841161	0.00457662	0.119828
Pprc1	0.840774	0.239375	0.863981
Nr4a1	0.840746	0.117187	0.643185
Prkcb	0.840699	0.00321805	0.0944263
Ddit3	0.840608	0.000732916	0.0287569
Pcnx3	0.840209	0.260738	0.896655
Rps29	0.839214	0.0175503	0.26258
Uap1l1	0.836427	0.0179792	0.264322
Hotairm1	0.836381	0.172194	0.762298
Glo1-ps	0.83485	0.113344	0.635875
Vwf	0.834526	0.230611	0.848168
Ada	0.833632	0.253141	0.886563
H2aj	0.833335	0.0460803	0.417732
Hspa1a	0.833134	0.097091	0.590131
Rpl21-ps8	0.831593	0.0602873	0.473908
Spink2	0.830705	0.0870555	0.560407
Rps18-ps6	0.83053	0.0947125	0.581819
Fos	0.830258	0.137851	0.687889
Fcrls	0.830078	0.0282145	0.331441
Ftl1-ps1	0.829323	0.0233069	0.297262
Selenow	0.827611	0.0128971	0.225259
Eng	0.827354	0.00196482	0.0648952
Rpl18a	0.827061	0.0235306	0.299001
Tnfsf13os	0.82698	0.0827796	0.550632
Nthl1	0.82691	0.00551753	0.134868
Cox6b2	0.826398	0.0130428	0.226355
Rpl10-ps3	0.825724	0.0363131	0.373134
Camk2n2	0.823302	0.184897	0.781164
Dok3	0.82312	0.261363	0.897272
Lat2	0.822889	0.2569	0.890698
Fam161a	0.822375	0.270964	0.91243
Serpine1	0.821644	0.0417472	0.402183
Srrd	0.821596	0.101993	0.606126
Il6	0.821407	0.0574771	0.46429
Rpl38	0.821147	0.00724471	0.156702
Ccdc107	0.820245	0.0196947	0.276136
Ttc9	0.820152	0.278592	0.92156
Slc25a1	0.819891	0.00897096	0.180413
Fam129c	0.819569	0.0572285	0.463317
Col18a1	0.8191	0.276362	0.918309
Ppp1r16a	0.818944	0.22978	0.847589
Map6	0.818815	0.0111482	0.206788
H4c12	0.817383	0.111158	0.631671
Rpl31-ps12	0.81679	0.133154	0.677208
Ropn1l	0.816277	0.0503318	0.436527
Pnmt	0.814914	0.259983	0.89457
Ifitm2	0.813914	0.0233181	0.297262
Mpp5	0.813695	1.84291e-18	4.18187e-15
Ier2	0.813695	0.0150944	0.245239
Map3k1	0.813674	2.24978e-18	4.37582e-15
Helz2	0.813621	3.95579e-18	6.5608e-15
Plekhm1	0.813496	8.21502e-18	1.11848e-14
Cyp1a1	0.813418	2.90704e-17	2.63863e-14
Afap1	0.813288	2.46122e-17	2.57766e-14
Crebbp	0.813188	6.08016e-17	4.59896e-14
Cbfa2t2	0.813099	5.30775e-17	4.51656e-14
Foxn2	0.813028	3.2818e-16	1.20761e-13
Prdm1	0.813012	7.61448e-17	5.02292e-14
C77080	0.813004	7.47978e-17	5.02292e-14
Ctdspl	0.812991	7.74743e-17	5.02292e-14
Slc25a15	0.812928	9.58569e-17	5.67431e-14
Adnp2	0.812831	1.29934e-16	6.80402e-14
Cplx2	0.812717	1.74664e-16	8.49304e-14
Nfkbiz	0.81264	2.15163e-16	9.97169e-14
Zfp609	0.812552	2.81167e-16	1.12591e-13
Urb2	0.812543	1.23615e-15	3.30004e-13
G2e3	0.812517	2.89577e-16	1.12646e-13
Rrp12	0.812408	4.53128e-16	1.58188e-13
Parp11	0.812289	0.00165948	0.0574905
Adamts4	0.81219	5.8085e-16	1.88292e-13
Ckap2l	0.812094	0.00195406	0.0648891
Zfp608	0.812063	2.02498e-14	3.17354e-12
Tnfrsf11b	0.812056	0.00201367	0.0659042
Elmod2	0.811964	8.65211e-16	2.64697e-13
Mtmr4	0.811961	8.74872e-16	2.64697e-13
Kdm6a	0.811913	9.74284e-16	2.82231e-13
Afmid	0.811904	9.57863e-16	2.82231e-13
Zfp335	0.811868	1.03288e-15	2.92972e-13
Fam89b	0.811783	0.0187114	0.269361
Unkl	0.81168	4.55127e-14	6.19656e-12
Ncaph	0.811527	0.00289342	0.0867708
Mon1b	0.811421	2.04995e-15	4.88297e-13
Chaf1a	0.811417	1.9842e-15	4.88297e-13
Zfp398	0.811416	0.00308905	0.0918299
Rasal2	0.811381	2.08337e-15	4.88297e-13
Apcdd1	0.811369	2.11601e-15	4.88297e-13
Rnase1	0.811361	0.042247	0.404212
Serpinb9b	0.811226	0.00343186	0.0981613
Bdkrb2	0.811015	0.00382362	0.10581
Zmym6	0.810936	3.62566e-15	7.76269e-13
Ndc80	0.810933	3.88984e-15	8.02426e-13
Bmp10	0.810897	3.78103e-15	7.91981e-13
Nkd2	0.810821	4.20772e-15	8.55045e-13
Tnfrsf26	0.810774	4.29352e-15	8.59652e-13
Kifc1	0.81076	4.39288e-15	8.66797e-13
Scara3	0.810733	2.621e-13	2.37774e-11
Sema4b	0.810698	4.69285e-15	8.87404e-13
Lilr4b	0.810651	0.28412	0.928699
Bbs9	0.810588	0.00465286	0.121092
Zfp365	0.810563	5.50407e-15	1.02655e-12
Kctd7	0.810543	0.00473874	0.122193
Apaf1	0.810072	8.91193e-15	1.5359e-12
Mir133a-1hg	0.809996	0.00585833	0.140044
Tmsb15b1	0.809989	0.113141	0.635875
Prkcg	0.809988	1.62878e-14	2.63998e-12
Tirap	0.8097	0.00648853	0.148723
Avl9	0.809559	2.39677e-14	3.65922e-12
Zbtb7c	0.809515	1.38832e-14	2.27735e-12
Cic	0.809492	0.247842	0.878931
Stox2	0.809047	0.00792158	0.165672
Grina	0.808984	0.0179968	0.264322
B3galt1	0.808531	0.00909706	0.18241
Cd74	0.808276	0.0811034	0.545565
Tsga10	0.808127	3.54006e-14	5.12744e-12
Slc39a11	0.808072	0.0101802	0.196879
Ptch1	0.807735	4.48928e-14	6.17389e-12
Fam83d	0.807674	0.0111157	0.206788
Zfp966	0.807661	0.0111468	0.206788
Ppargc1b	0.807642	0.0112137	0.207279
Reep2	0.807567	4.78834e-14	6.39149e-12
Srd5a1	0.807526	8.1512e-12	6.26997e-10
Heph	0.807481	5.08765e-14	6.72509e-12
Nacad	0.807435	5.14961e-14	6.74153e-12
Fetub	0.80731	0.0119996	0.216965
AI662270	0.806911	6.71768e-14	8.39094e-12
Prx	0.806793	7.20389e-14	8.83613e-12
Aqp8	0.806713	0.225701	0.841672
Pmaip1	0.806649	0.013623	0.233729
Med9os	0.806463	0.00708487	0.155435
Trip13	0.806455	1.37424e-12	1.06916e-10
Dusp4	0.806278	9.11353e-14	1.06966e-11
Npl	0.806213	0.0147168	0.243463
Fanca	0.80607	0.0150766	0.245239
BC024063	0.805952	1.03765e-13	1.20718e-11
Vstm5	0.805879	1.06941e-13	1.22353e-11
Tmem151a	0.805797	1.13388e-13	1.28648e-11
Lsr	0.805696	2.346e-13	2.18927e-11
Zfp658	0.805627	1.46473e-13	1.53402e-11
Gpr35	0.805626	1.19044e-13	1.30708e-11
Cd19	0.805575	1.22261e-13	1.32109e-11
Plxna1	0.805548	0.0163536	0.254361
Asprv1	0.805445	1.28552e-13	1.37295e-11
Zfp995	0.805309	0.0170164	0.259319
Cfap300	0.805307	0.0170217	0.259319
Sec14l2	0.805303	0.0170319	0.259319
Clec5a	0.805231	0.0172163	0.259866
Crabp2	0.805179	0.0173519	0.261045
Bola2	0.805166	0.0314671	0.351138
Pilrb1	0.805106	0.204502	0.811158
Kbtbd8	0.80507	0.0176348	0.263265
Pcsk4	0.805044	0.0177052	0.263738
Sap25	0.804829	1.63013e-13	1.60827e-11
Mir99a	0.804824	0.288886	0.937365
Pole2	0.804751	0.0184608	0.267635
Ccsap	0.804668	0.0186776	0.269361
Gsap	0.804565	0.0189421	0.270935
Ankrd2	0.804479	0.0191717	0.272129
Dpm3	0.804472	0.0753577	0.527775
Etv4	0.804382	0.0399891	0.391973
Prr33	0.804381	0.0194301	0.273568
Fxyd1	0.804244	0.0428352	0.406412
BC064078	0.804208	0.0198823	0.276504
Bcl9	0.803959	0.02058	0.279969
Oas1c	0.803915	0.0206531	0.280631
Sapcd2	0.803845	0.0208383	0.282022
Cdt1	0.803812	0.0209596	0.282261
Rps11-ps1	0.803745	0.15716	0.734294
Pcdhb9	0.803624	0.0214255	0.285988
Tnfrsf18	0.803593	0.0430403	0.40672
Lrig3	0.803448	0.0218922	0.28854
P2rx1	0.803328	0.0222097	0.289519
Fhad1	0.803259	0.0454577	0.415846
Tpbg	0.803131	0.0227351	0.293123
Foxf1	0.803039	0.0229812	0.295076
Synpo2l	0.80287	0.210669	0.814979
Nefl	0.802748	0.023763	0.299568
Adm2	0.80269	0.0239247	0.301327
Zfp516	0.8022	0.0252359	0.311502
Rgs14	0.802101	0.0255199	0.311878
Tmeff2	0.802089	0.0255413	0.311878
Vangl2	0.801974	0.025871	0.314495
Hpgds	0.80193	0.025974	0.315465
Tspan32	0.801881	0.0512316	0.439244
Mcm10	0.801879	0.0348392	0.365718
Nog	0.801831	0.0262419	0.31763
Slc11a1	0.801775	0.0264455	0.319482
Tmem132a	0.801653	0.253173	0.886563
Snx32	0.801179	0.0104262	0.199653
Tmem163	0.801154	0.0281053	0.331441
Rinl	0.80114	0.233084	0.853179
Gpr135	0.801124	0.0281611	0.331441
Epop	0.801048	0.0283822	0.331979
Car13	0.800955	0.028633	0.333195
Cd37	0.80087	0.222012	0.836383
Egfl7	0.800647	0.0103679	0.199095
Ache	0.800539	0.0297683	0.340584
Cd7	0.799894	0.0315624	0.351138
Gse1	0.799838	0.0317224	0.351138
Klk14	0.799114	0.0337245	0.359229
Ctla2a	0.798893	0.0127651	0.223677
Ppp1r35	0.798785	0.0317799	0.351489
Pfkfb4	0.797996	0.0369192	0.374668
Dipk2b	0.797907	0.0370665	0.375491
Sppl2b	0.797892	0.235638	0.857671
Nrxn2	0.796992	0.0395921	0.39033
Lsm4	0.796973	0.03163	0.351138
Mfap5	0.796962	0.0146224	0.243082
Mx2	0.796798	0.0402154	0.393908
Tnfsf18	0.796466	0.0411181	0.399537
Hoxa7	0.796423	0.0412522	0.399583
Oip5	0.796246	0.0417252	0.402183
Mir5136	0.796169	0.301249	NA
Des	0.796155	0.0407779	0.397701
Clec2d	0.796154	0.00320962	0.0944263
Duoxa1	0.795312	0.0443319	0.411421
Ptx3	0.795125	0.044909	0.414519
Fbxo2	0.795057	0.0450933	0.414635
Mms22l	0.794939	0.0454198	0.415846
Hcst	0.794615	0.262634	0.899111
Atad3aos	0.794607	0.0576065	0.464482
Mfap2	0.794593	0.0867143	0.56033
Bcl2a1a	0.794565	0.0465064	0.420162
Ptprv	0.794329	0.0471215	0.422867
Sigirr	0.794165	0.0476825	0.42505
Rps3a2	0.794148	0.282729	0.926887
Rbm41	0.794109	0.0477655	0.42505
Creb5	0.794056	0.0479447	0.425972
Dio3	0.792963	0.0510273	0.438319
Msmp	0.792931	0.0511544	0.438858
H2-Oa	0.792556	0.0522054	0.441751
Clec11a	0.792256	0.292692	0.94254
Pbld2	0.792185	0.0532247	0.44649
Hspb1	0.791952	0.0369108	0.374668
Ifitm5	0.790967	0.0567029	0.460134
Folr1	0.790226	0.0588143	0.468447
Rab19	0.789775	0.0600811	0.473095
Rras	0.789721	0.0314547	0.351138
Cenps	0.789464	0.0412936	0.399583
Rcan1	0.788292	0.0148623	0.243795
Zfyve26	0.788155	0.0647818	0.492464
Ackr1	0.787971	0.0651959	0.493683
Mtmr11	0.787732	0.290972	0.941392
Rab33a	0.787281	0.0672514	0.49856
Rpsa-ps10	0.786262	0.0347786	0.365372
Inhbb	0.785587	0.291634	0.941993
Tnnc2	0.785186	0.0731453	0.52018
Il3ra	0.784593	0.177055	0.768444
Sncg	0.784355	0.0552247	0.45486
Cxcl10	0.784207	0.13239	0.675851
Mutyh	0.783253	0.0786244	0.538495
Eef2-ps2	0.782931	0.0795782	0.540917
Ciao2b	0.782779	0.0102199	0.197326
Ctsw	0.782721	0.0801967	0.542413
Map3k10	0.781916	0.0204772	0.279355
Cecr2	0.781355	0.0840158	0.552976
Itga10	0.781317	0.084148	0.553466
Ldoc1	0.780825	0.0855636	0.558451
Agap3	0.78078	0.00415801	0.112547
Muc16	0.780335	0.0870407	0.560407
Wdr60	0.779605	0.174497	0.764109
Yif1b	0.779128	0.0137676	0.235485
Asns	0.778877	0.245129	0.873901
Rps6-ps3	0.778668	0.0214123	0.285988
Tagln2	0.777731	0.00941793	0.18719
Pbp2	0.777536	0.0949379	0.582506
Prxl2b	0.77723	0.0414153	0.400191
Eef1akmt4	0.776993	0.0121387	0.218367
Ptpn21	0.776836	0.301271	0.951645
H3c8	0.776775	0.0970328	0.590131
Lrrc25	0.776588	0.0744824	0.524885
Foxs1	0.776232	0.0361368	0.372165
Rabac1	0.775976	0.0314136	0.351138
Mpv17l2	0.775934	0.0300041	0.342419
Rpl37	0.775818	0.0165061	0.255376
Rpl28	0.775392	0.0228356	0.293863
Slc3a2	0.774859	4.04224e-07	2.55977e-05
Mrip-ps	0.774802	0.1026	0.608141
Snhg12	0.774724	0.00020845	0.00915498
Snora31	0.773897	0.0922134	0.575647
Enkd1	0.772897	0.279859	0.923429
Tcirg1	0.772663	0.11307	0.635875
Ybx1-ps2	0.772505	0.109119	0.627921
BC051226	0.771961	0.127893	0.66348
Cmtm7	0.771857	0.0286585	0.333208
Rpsa-ps2	0.771644	0.0203034	0.27778
Pold4	0.771226	0.0223738	0.290844
Npy	0.770698	0.114167	0.637828
Nf1	0.77002	0.116038	0.641343
Rpl7-ps9	0.769977	0.116163	0.641343
Syngr1	0.769386	0.0170467	0.259319
Ryr3	0.768685	0.119838	0.646431
Aup1	0.768481	0.0314698	0.351138
Palb2	0.767937	0.122071	0.651253
Dap	0.767477	4.46809e-06	0.000257767
Zfp219	0.767408	0.309847	0.965128
Rasl11b	0.767299	0.00127828	0.0465344
Xrcc3	0.767277	0.123698	0.65582
Cyb561d2	0.766948	0.00521724	0.129433
Mcub	0.766113	0.27725	0.918784
Ankrd1	0.766008	0.0729138	0.519275
Pmf1	0.765213	0.058067	0.465322
Apol9b	0.764529	0.311131	0.967354
Lamtor3-ps	0.763788	0.133295	0.677672
Car15	0.76271	0.136299	0.684595
Rhoc	0.762231	0.00610564	0.143078
Ap1s1	0.761972	0.0203768	0.278265
C1qc	0.761947	0.0023467	0.0740813
Vps37b	0.759545	0.0502256	0.436166
Ppm1h	0.759257	0.300859	0.951275
H1f10	0.758777	0.31103	0.967354
Josd2	0.758658	0.0725306	0.518103
B4galt2	0.75825	0.317452	0.974987
Cracr2b	0.758096	0.187089	0.783035
Fkbp8	0.75803	0.0526504	0.44386
Vpreb1	0.757456	0.15102	0.719254
Pvt1	0.756981	0.152229	0.721407
Fam229a	0.756934	0.152604	0.72243
Sphk1	0.75663	0.317907	0.975173
Fbxw9	0.756616	0.200017	0.803786
Fbxl8	0.756614	0.298037	0.945951
Mospd3	0.756434	0.0312607	0.351138
Timm13	0.755398	0.0533021	0.446511
Ftl1	0.754299	0.0324855	0.353832
Adam8	0.75418	0.159957	0.739941
Elof1	0.754099	0.0250402	0.309647
Prox1os	0.753459	0.269291	0.910226
Mirlet7b	0.753277	0.330567	NA
Mfng	0.752582	0.0323995	0.353744
Mybpc1	0.752552	0.164628	0.747476
Rpl28-ps3	0.7525	0.117346	0.643185
Tsr3	0.752317	0.0467903	0.421887
Cpeb1	0.749611	0.316877	0.974987
Btbd19	0.749563	0.320132	0.977108
AC160138.1	0.748933	0.174051	0.763682
Ctsz	0.74866	0.00586301	0.140044
Pcdh1	0.748565	0.0566009	0.460134
Spsb3	0.748372	0.0678043	0.499543
Fcor	0.747775	0.177262	0.768559
Psmb9	0.74771	0.0742781	0.524531
Trpv4	0.747503	0.272892	0.913331
Fcmr	0.74739	0.178691	0.772021
Pet117	0.747212	0.178992	0.772021
Myc	0.747187	0.301562	0.951745
Oas1a	0.746918	0.0493481	0.433188
Izumo4	0.746519	0.322417	0.980502
Pdxp	0.746419	0.203718	0.811074
Rpl36	0.746321	0.0459959	0.41749
Rps27a-ps1	0.745636	0.183371	0.779455
Ppp1r15a	0.745631	0.00710102	0.155435
Mmp23	0.745546	0.0782562	0.538382
Dohh	0.745509	0.0674146	0.49856
Sema3f	0.745456	0.233307	0.853179
Plcb1	0.745284	0.0690366	0.505341
Pgls	0.744752	0.0552903	0.455126
AA914427	0.744751	0.251536	0.883016
Ssc4d	0.743904	0.187748	0.784337
Trnp1	0.743553	0.0136525	0.23381
Ccdc124	0.743022	0.067134	0.49856
Gnrh1	0.742915	0.190455	0.789835
Elovl1	0.742588	0.014902	0.243837
Fam174c	0.741952	0.00264314	0.0808682
Dennd5b	0.741641	0.07085	0.511439
H3c4	0.74106	0.325671	0.984865
Tyms	0.740617	0.0517953	0.440892
Plekha7	0.740178	0.197464	0.799904
Zfand2b	0.739966	0.0439129	0.408943
Cdk6	0.739279	0.277225	0.918784
Zdhhc2	0.738895	0.33004	0.989199
Olfr550	0.73872	0.201464	0.805533
Ldlr	0.738649	0.27862	0.92156
Rpl3	0.737476	2.12893e-06	0.000128824
Pcolce	0.736362	0.0294712	0.339468
Zfp593	0.736309	0.0306334	0.346345
Trappc6a	0.73627	0.0366968	0.374253
Amd-ps4	0.735983	0.208614	0.813159
Klra7	0.735983	0.208614	0.813159
Mir8097	0.734998	0.211649	0.816836
Vmn2r-ps88	0.734949	0.211783	0.816836
Icam2	0.734652	0.0334358	0.358448
Hspb9	0.734461	0.212769	0.818086
Trac	0.733722	0.302046	0.952375
Tgfb1	0.7336	0.0224088	0.290844
Tmem190	0.733524	0.215318	0.823932
Eif6	0.732798	0.0227744	0.293353
Ctsa	0.732699	0.0883916	0.565687
Rpl38-ps2	0.732038	0.106239	0.618988
Prr5	0.731606	0.312242	0.969923
Brms1	0.731471	0.0867656	0.560395
Mir1892	0.731349	0.242162	0.869013
Ift22	0.731286	0.00179469	0.0610867
Adgrb2	0.731279	0.221035	0.834738
Slc17a9	0.731065	0.222023	NA
Zfp703	0.730935	0.335179	0.993135
Zfyve19	0.730889	0.0159435	0.251531
Ddr2	0.730529	0.223482	NA
Dennd11	0.730529	0.223482	NA
Lrrc56	0.730509	0.223867	NA
H2bc15	0.730496	0.223571	NA
Ifi213	0.730467	0.223649	NA
Cd63-ps	0.730467	0.223649	NA
Morn5	0.730467	0.223649	NA
AV099323	0.729688	0.225358	NA
Phip	0.729688	0.225358	NA
Psenen-ps	0.72893	0.161223	0.741816
Rps19-ps1	0.728445	0.19953	0.802542
Top3b	0.728237	0.0991307	0.595879
Retnlg	0.727292	0.0909855	0.571651
Cd79a	0.727101	0.0537786	0.446733
Rpp25	0.727041	0.00112608	0.0418896
Klc3	0.726775	0.234033	NA
Zfp414	0.726684	0.0723145	0.518103
Hells	0.72614	0.234978	NA
Ccdc40	0.72614	0.234978	NA
Zfp771	0.72613	0.12199	0.651112
Rin1	0.725965	0.234964	NA
Phf19	0.725965	0.234964	NA
Poln	0.725965	0.234964	NA
Cyba	0.725745	0.0603372	0.473908
Sema5b	0.725579	0.236494	NA
Taco1os	0.725515	0.236668	NA
Cdhr4	0.725515	0.236668	NA
Brca1	0.724298	0.239468	NA
Mest	0.723537	0.159962	0.739941
Lst1	0.72283	0.126576	0.662166
Csf2ra	0.722036	0.230363	0.848133
Rpl10-ps2	0.722018	0.246542	NA
Lbx2	0.721566	0.196759	0.799904
Hyal2	0.721345	0.00341378	0.0981613
Ifitm6	0.721321	0.318587	0.975173
Atp13a3	0.72063	0.0984068	0.593381
H3c2	0.720584	0.249484	NA
Ccl19-ps1	0.720233	0.250428	NA
Arhgap42	0.719998	0.251061	NA
Dgkeos	0.719931	0.251243	NA
Ppp1r27	0.719931	0.251243	NA
Szt2	0.719931	0.251243	NA
Cep126	0.719931	0.251243	NA
Guca2b	0.719931	0.251243	NA
Nbeal2	0.719931	0.251243	NA
Defb8	0.719912	0.250702	NA
Epg5	0.719912	0.250702	NA
Zfand4	0.719912	0.250702	NA
Trmt112-ps2	0.719738	0.240745	0.866899
Jmjd1c	0.719552	0.100632	0.601716
Nr1h2	0.719483	0.0417424	0.402183
Pthlh	0.719407	0.222152	0.836577
Slc39a3	0.718724	0.106125	0.618988
Siglech	0.718162	0.255403	NA
Ifitm3	0.717418	0.0425105	0.405144
Bad	0.717291	0.0500755	0.436042
Lpcat4	0.717169	0.324184	0.982584
Igkv8-24	0.716697	0.260422	NA
Pde6h	0.716697	0.260422	NA
Mroh1	0.716635	0.175492	0.765533
Kctd17	0.715592	0.203926	0.811074
Arpc4	0.715471	0.0141139	0.238637
Ephx1	0.715422	0.00275086	0.0830444
Arl2	0.715391	0.0892802	0.567484
Mrpl54	0.714871	0.0440447	0.409654
Gsdme	0.714268	0.265846	NA
Ighv5-4	0.714268	0.265846	NA
Olfr99	0.714268	0.265846	NA
Vmn2r29	0.714268	0.265846	NA
S100a1	0.713747	0.0803373	0.542557
Kantr	0.713652	0.26749	NA
Lyplal1	0.713652	0.26749	NA
H3c6	0.713582	0.267679	NA
Runx2os1	0.713582	0.267679	NA
Adgrb1	0.713582	0.267679	NA
Bglap2	0.713582	0.267679	NA
Rpl7a-ps10	0.713582	0.267679	NA
Espn	0.712952	0.268638	NA
Anapc15	0.712473	0.00968204	0.190505
Tmem219	0.712108	0.0489487	0.431366
Meg3	0.711938	0.256359	0.89039
Lrg1	0.711813	0.329572	0.988747
Nudt18	0.711343	0.00829163	0.17018
Slc41a2	0.711112	0.273552	NA
Tmem88	0.710823	0.0368182	0.374585
Sfxn5	0.71073	0.275923	NA
Clec4d	0.710672	0.241439	0.868309
Fbxw17	0.710378	0.2719	0.912468
Atat1	0.707805	0.339684	0.998875
Hcls1	0.707769	0.00961411	0.189944
Magi2	0.706374	0.286174	NA
Fthl17f	0.706374	0.286174	NA
Urb1	0.706374	0.286174	NA
Igkv4-57	0.706374	0.286174	NA
Rasal1	0.7063	0.286371	NA
Usp31	0.7063	0.286371	NA
Ighm	0.706163	0.131217	0.672636
Ptpa	0.705654	0.0437154	0.408781
Gpx1	0.705432	0.000957861	0.0361254
Dlgap5	0.704862	0.289284	NA
Gpld1	0.704862	0.289284	NA
Ifi30	0.704465	0.0522438	0.441801
Ccdc30	0.703957	0.293355	NA
Cdh4	0.703957	0.293355	NA
Trim2	0.703957	0.293355	NA
Zfp462	0.702492	0.29443	NA
Igkv9-120	0.702492	0.29443	NA
Igkv8-34	0.702492	0.29443	NA
Hamp	0.702466	0.157461	0.734944
Ntan1	0.702429	0.0848979	0.556024
Arhgef40	0.70142	0.350179	0.999811
Rps12-ps4	0.701376	0.140442	0.694056
Pimreg	0.701214	0.324114	0.982584
Sh3gl1	0.701062	0.0328018	0.354891
Castor1	0.70053	0.0929871	0.578355
Uba52	0.698711	0.0451447	0.414635
Pwwp2b	0.697998	0.280939	0.924802
Dop1b	0.697791	0.126766	0.662166
Dad1	0.696973	0.0468747	0.422089
Pdlim5	0.695908	0.261236	0.897272
Asb6	0.695652	0.0271001	0.325082
Smim41	0.695577	0.359004	0.999811
Romo1	0.695458	0.0451657	0.414635
Gamt	0.695196	0.0593365	0.470718
Tmem251	0.695171	0.297676	0.945951
Aaas	0.695152	0.00786211	0.164935
Ackr2	0.694647	0.336438	0.994917
Hexim2	0.694483	0.342757	0.999811
St3gal1	0.694429	6.97123e-06	0.00039059
Arid1b	0.693769	0.130723	0.67097
Thbs1	0.693325	0.320865	0.977311
Fam129b	0.693244	0.0101592	0.196754
Catsper2	0.693045	0.30584	NA
Col7a1	0.693045	0.30584	NA
Epb42	0.693045	0.30584	NA
Tslrn1	0.693045	0.30584	NA
Plod3	0.693024	0.00389805	0.107216
Bgn	0.691971	0.00505063	0.127106
Cstdc5	0.691418	0.307632	NA
Soga1	0.691418	0.307632	NA
Wfdc21	0.691418	0.307632	NA
Mapk15	0.691231	0.307838	NA
Atg9b	0.691231	0.307838	NA
Cers6	0.691231	0.307838	NA
Eif4ebp3	0.691231	0.307838	NA
Vpreb3	0.691231	0.307838	NA
Fzd9	0.690619	0.0342755	0.362878
Sparc	0.690069	0.0198148	0.276504
Gss	0.689821	0.299255	0.94929
Erdr1	0.689773	0.343323	0.999811
Srm	0.68967	0.0198029	0.276504
Cst3	0.689311	0.016241	0.254019
Marcksl1	0.689148	0.0256629	0.313082
Ninj1	0.688965	0.0378617	0.379873
Rhox5	0.688255	0.00014675	0.00672728
Ighv1-75	0.6873	0.313121	NA
Fam189b	0.686428	0.290089	0.939923
Higd1b	0.686226	0.0556442	0.456197
Hypk	0.685209	1.05426e-07	6.96783e-06
Rps18-ps5	0.684991	0.00931619	0.185982
Alcam	0.684924	0.313333	NA
Pex5l	0.684924	0.313333	NA
Muc1	0.684924	0.313333	NA
Ifitm10	0.684657	0.362199	0.999811
Clba1	0.684325	0.00681212	0.15309
Calhm5	0.683581	0.0109189	0.20505
Atp5d	0.683182	0.0936499	0.580035
Mybpc2	0.682942	0.364366	0.999811
Klhdc8b	0.681468	0.292937	0.94254
Sox17	0.680501	0.173291	0.763299
Agbl5	0.680008	0.0952175	0.582908
Obscn	0.679817	0.116306	0.641354
Atoh8	0.678977	0.0849045	0.556024
Sirpb1a	0.678961	0.318731	NA
Wfdc18	0.678961	0.318731	NA
Zswim8	0.678828	0.0794639	0.540917
Snapc2	0.678793	0.011299	0.207986
Thy1	0.678721	0.0833019	0.551901
Arhgdia	0.678612	0.0195826	0.274863
Sec61a1	0.678408	0.0135832	0.233504
Tgfb1i1	0.677593	0.033333	0.357909
Rere	0.677002	0.373578	0.999811
Adprhl2	0.676303	0.0617657	0.478895
Cenpt	0.676299	0.367109	0.999811
Npdc1	0.676069	0.0218232	0.28819
Slc16a3	0.675456	0.155201	0.730153
Dbil5	0.674586	0.372272	0.999811
Morn2	0.674204	0.0178463	0.264322
Abhd17a	0.673715	0.0721914	0.517581
Ephb3	0.673664	0.153693	0.725817
Ccn2	0.673544	0.22243	0.836577
Tmsb10	0.673533	0.02464	0.306929
Cited1	0.672188	0.37648	0.999811
Zfp710	0.672036	0.374461	0.999811
Myl6	0.672004	0.0302857	0.34419
Galk1	0.67129	0.0917752	0.573964
Thop1	0.671136	0.0315644	0.351138
Rpl17	0.670772	0.227546	0.844025
Cox8a	0.670096	0.0464237	0.419694
Rhod	0.669422	0.0697848	0.507785
Hspa12a	0.668927	0.159671	0.739941
Apoe	0.668176	0.127481	0.663151
Ccdc85b	0.668019	0.0272695	0.326798
Slc25a29	0.667042	0.380141	0.999811
Tmem234	0.666478	0.0321918	0.352892
Nme1	0.666393	0.12546	0.661503
Nfkbil1	0.666348	0.076317	0.530943
Rps3	0.66611	0.0433419	0.40838
Tmem86a	0.665219	0.0425231	0.405144
Homer3	0.663984	0.0266132	0.320938
Use1	0.66393	0.0443603	0.411421
Bmp4	0.663247	0.372486	0.999811
Thbs4	0.663117	0.170634	0.760437
Rps2-ps8	0.662885	0.0219288	0.288555
Rasal3	0.662642	0.330687	NA
Nr6a1	0.662642	0.330687	NA
Rps15a-ps6	0.662642	0.330687	NA
Ighv8-8	0.662642	0.330687	NA
Ecscr	0.662354	0.00576771	0.139233
Mea1	0.660948	0.0663269	0.497004
Asb7	0.659948	0.332564	NA
Dpp4	0.659948	0.332564	NA
Igf2bp2	0.659948	0.332564	NA
Igkv2-112	0.659948	0.332564	NA
Rpsa	0.659766	0.00785478	0.164935
Sct	0.659639	0.33278	NA
Haao	0.659639	0.33278	NA
Gpsm1	0.659502	0.34751	0.999811
Gadd45b	0.659311	0.0541588	0.44907
Tmc6	0.659143	0.123075	0.653789
Stbd1	0.658125	0.00188008	0.063238
Hmga1b	0.658	0.0414075	0.400191
Sirt7	0.657165	0.0315816	0.351138
Ap2s1	0.656688	0.0519934	0.440892
Rpl15-ps2	0.656394	0.00496988	0.126005
Crybb3	0.656245	0.386491	0.999811
Anxa2	0.655361	0.00334142	0.096873
Abi3	0.655113	0.00037362	0.0157487
Cldn15	0.653778	0.0119066	0.215858
Cfb	0.65362	0.38078	0.999811
Cdiptos	0.653322	0.389843	0.999811
Dapk3	0.652566	0.0700193	0.508539
Ncapd2	0.652042	0.182597	0.777992
Dennd4a	0.651731	0.184333	0.780398
Il2rg	0.651574	0.034735	0.365372
Il20rb	0.651414	0.341088	0.999811
Susd3	0.651359	0.383385	0.999811
Ccl12	0.651142	0.102105	0.606384
Nat14	0.651006	0.00743576	0.159179
H2bc8	0.65096	0.356784	0.999811
Gpihbp1	0.650329	0.0566265	0.460134
Ncoa7	0.650112	0.381217	0.999811
Nradd	0.649782	0.31962	0.976577
Samd4	0.649417	0.331393	0.989672
Inpp5d	0.649264	0.187803	0.784337
Bcdin3d	0.648537	0.0493339	0.433188
Ehmt2	0.648501	0.0350359	0.366089
AC159819.1	0.648261	0.00751735	0.160043
Rps2-ps13	0.648082	0.287115	0.933176
Ap1g1	0.64752	0.106249	0.618988
Limd2	0.647138	0.0456345	0.416207
Cdo1	0.646156	0.119263	0.645314
Lsp1	0.646146	0.067581	0.498708
Basp1	0.646128	0.0235456	0.299001
Cox4i2	0.645963	0.114433	0.638368
Nudt16	0.645619	0.0392589	0.388797
Vill	0.644918	0.341745	NA
Cyp4f41-ps	0.644918	0.341745	NA
Sfn	0.644634	0.102993	0.609409
Sertad1	0.643864	0.00891974	0.180181
H2-T10	0.643165	0.263191	0.900047
Pcbd1	0.64277	0.39625	0.999811
Eif5a	0.642694	0.0637336	0.487703
Ocel1	0.642544	0.00284446	0.0856798
Recql	0.642178	0.339152	0.997842
Unc93b1	0.641516	0.0254498	0.311878
Map1lc3a	0.640526	0.0930763	0.578382
Rpl36-ps12	0.640387	0.130372	0.67007
Cd3g	0.637924	0.396002	0.999811
Rrp9	0.637364	0.103677	0.612393
Chpf	0.637273	0.0247518	0.307525
Tab3	0.637026	0.347419	NA
Iglv2	0.637026	0.347419	NA
Ccl17	0.636491	0.398676	0.999811
Atp5e	0.635929	0.0699342	0.508358
Cox8b	0.635547	0.124793	0.659314
Cacnb3	0.63529	0.403108	0.999811
Ntmt1	0.635283	0.0513746	0.439379
Psenen	0.63524	0.044455	0.412019
Drap1	0.634977	0.0438875	0.408943
Snora78	0.634619	0.349144	NA
Nat9	0.634497	0.0483775	0.428257
Septin5	0.634458	0.0157471	0.250029
Ckap2	0.633888	0.255571	0.889873
Syt11	0.633762	0.397673	0.999811
Hspb2	0.63369	0.0728098	0.5191
Rbp7	0.633355	0.00773524	0.16328
Nol12	0.633225	0.015062	0.245239
Ccnb2	0.63306	0.397418	0.999811
Snx21	0.632851	0.043813	0.408943
Epb41l1	0.632692	0.20867	0.813159
Mvk	0.632663	0.335627	0.99403
Pycr2	0.632339	0.0080566	0.167467
Sp140	0.632172	0.32608	0.984865
Rpl15-ps3	0.632081	0.019857	0.276504
Uqcr11	0.63199	0.0790329	0.540264
Pet100	0.631313	0.0723719	0.518103
Cib1	0.630674	0.00264175	0.0808682
Serf2	0.630154	0.023678	0.299162
Lrrc51	0.630046	0.00249854	0.0776658
Cltb	0.62994	0.0104084	0.199592
Cabp1	0.629845	0.397349	0.999811
Ttll7	0.629721	0.356286	0.999811
AU021092	0.629412	0.0199265	0.276547
Rpl10-ps5	0.629026	0.0328866	0.355044
Jpt1	0.628939	0.0010021	0.0375855
Eva1b	0.628189	0.0794449	0.540917
Ptgis	0.628156	0.0430425	0.40672
Igsf23	0.626978	0.380876	0.999811
Ccl27a	0.626902	0.110366	0.630049
Rps10	0.626458	0.000720111	0.0283362
Mir6958	0.626193	0.377565	NA
Snhg18	0.625419	0.0371743	0.376303
Cox6a1	0.625231	0.0392728	0.388797
Cuedc2	0.62459	0.043238	0.40796
Cisd3	0.624309	0.0813489	0.546406
Prelid1	0.623352	0.00949993	0.188023
Tex264	0.623326	0.0617296	0.478895
Cln6	0.623314	0.0883857	0.565687
Ndufa11	0.622619	0.0622891	0.480566
Tgm2	0.622288	7.93123e-05	0.0037889
Rhog	0.621135	0.0324772	0.353832
Cyhr1	0.620233	0.109276	0.628024
Iglc3	0.619888	0.359967	NA
Ppp1r2-ps6	0.619888	0.359967	NA
Itih3	0.619888	0.359967	NA
Rev1	0.619745	0.38991	0.999811
Wdr62	0.61913	0.361934	NA
Fscn2	0.61913	0.361934	NA
Mir7658	0.618565	0.360948	NA
Rpl19-ps11	0.617924	0.0756201	0.528004
Ltbr	0.617654	0.00492229	0.1255
Nrm	0.617506	0.346472	0.999811
Igf2bp3	0.617238	0.361935	NA
Tlr6	0.617238	0.361935	NA
Ttc39a	0.617238	0.361935	NA
Spaca9	0.616935	0.362161	NA
Ftl1-ps2	0.616935	0.362161	NA
Myl9	0.615819	0.118251	0.644235
Mir1291	0.61519	0.416095	0.999811
Ddx41	0.614536	0.352519	0.999811
Smim27	0.614411	0.136548	0.685002
Nsmf	0.614038	0.0469878	0.422828
Litaf	0.614001	0.00196139	0.0648952
Ly6a	0.613769	0.0131394	0.227309
Zfp280d	0.613762	0.420028	0.999811
Ten1	0.613634	0.0224525	0.291134
Idnk	0.613513	0.0396815	0.390619
Faap20	0.61283	0.00429152	0.114492
Herc6	0.612415	0.420989	0.999811
Ercc2	0.612156	0.420994	0.999811
Sox18	0.609893	0.0733533	0.520973
Lgals1	0.609702	0.133654	0.678388
Ly86	0.609234	0.0377635	0.379727
Pdgfb	0.60846	0.013207	0.227686
Ly6e	0.607816	0.0624444	0.480851
Fam57b	0.607272	0.0751251	0.527503
Rex1bd	0.606766	0.116589	0.641876
Cnpy3	0.606224	0.0233181	0.297262
Rmrp	0.605497	0.350726	0.999811
Zfp335os	0.605471	0.413986	0.999811
H2-T23	0.605312	0.121123	0.648992
Spindoc	0.6045	0.0561589	0.458946
Tspan4	0.604384	0.146794	0.70973
Mcrip1	0.604243	0.0237182	0.29928
Dpm2	0.603556	0.0152436	0.245823
Nelfe	0.60327	0.0069475	0.153805
Elob	0.603083	0.037627	0.379405
Pfkp	0.602517	0.000268201	0.0116663
Klk8	0.602513	0.0566035	0.460134
Gtf3a	0.602252	0.0282648	0.331746
Cryba4	0.602222	0.190848	0.790027
Acbd6	0.601823	0.0797735	0.541434
Bambi	0.601441	1.52077e-05	0.000818388
Car11	0.600881	0.350442	0.999811
Rps6-ps4	0.600808	0.0183021	0.266583
Zfp524	0.600563	0.0781715	0.538071
Rexo1	0.60025	0.0472003	0.422867
Lrrc32	0.59983	0.118453	0.644235
Pacrg	0.599623	0.383125	0.999811
Dnase2a	0.599443	0.0474653	0.424042
Relb	0.599062	0.352102	0.999811
Traf6	0.599048	0.24783	0.878931
Ttbk2	0.598663	0.246311	0.876737
Dgcr6	0.598089	0.048984	0.431383
Gstp-ps	0.597713	0.108581	0.625352
Igfbp6	0.597683	0.06968	0.507785
Lemd2	0.596712	0.0362603	0.372874
Btg2	0.596445	0.0836173	0.552976
Apc-ps1	0.596356	0.375899	NA
Kif20a	0.596356	0.375899	NA
Lctl	0.596356	0.375899	NA
Rplp2	0.595528	0.044818	0.414161
Pycrl	0.595071	0.0831275	0.551282
Rps16	0.59497	0.03168	0.351138
Sema7a	0.594037	0.0322289	0.353014
Cilp	0.593856	0.257062	0.890698
Snx20	0.593322	0.433571	0.999811
Ankrd37	0.592843	0.0420806	0.403006
Ston1	0.592764	0.258217	0.892064
Flot1	0.592558	0.0730644	0.520006
Arid5a	0.592489	0.0170224	0.259319
Micos13	0.592465	0.0924489	0.576397
B3gat3	0.592309	0.0586085	0.468157
Ndufs7	0.592301	0.0771076	0.533445
Gas5	0.592162	0.109951	0.62938
St6galnac4	0.591613	0.110711	0.631477
Sympk	0.591592	0.0479163	0.425972
Septin1	0.591214	0.0899767	0.569108
Rpl35a-ps4	0.590916	0.0669826	0.49856
Mrpl52	0.590829	0.0545096	0.451059
Ccl5	0.589651	0.404897	0.999811
Scamp5	0.588721	0.391871	0.999811
Myg1	0.588632	0.135986	0.683949
Fth-ps2	0.588622	0.381871	NA
Hyi	0.588287	0.249012	0.879683
Anapc13	0.58763	0.0553911	0.455129
Zfp784	0.587037	0.42316	0.999811
Inka1	0.58701	0.0729235	0.519275
Masp1	0.586442	0.0222313	0.289519
Ccdc62	0.58622	0.334909	0.992651
Birc6	0.586162	0.441164	0.999811
Mbd3	0.585826	0.0320097	0.352313
Lxn	0.585474	0.0436618	0.408737
Tcf19	0.585366	0.376961	0.999811
Polr2l	0.585214	0.0217963	0.28819
Stk19	0.584577	0.0660443	0.495696
Chchd10	0.584536	0.116834	0.642335
Fbxl15	0.584474	0.0725087	0.518103
Ccn5	0.583234	0.390024	0.999811
Dpf3	0.583193	0.266521	0.90614
Rpl13-ps6	0.582558	0.221144	0.834738
Trp53i11	0.582534	0.154949	0.729723
Prrg2	0.582274	0.016379	0.254361
Tmed3	0.581896	0.0114657	0.209538
Haus8	0.581356	0.0360103	0.371981
Man1a	0.581249	0.272782	0.913187
Serhl	0.581213	0.137232	0.686671
Spef1	0.580799	0.0842158	0.553644
Smim24	0.580778	0.228279	0.844342
Eri3	0.580765	0.0548021	0.4522
Serpinf1	0.580733	0.123633	0.655729
Eif4ebp1	0.58057	0.0558464	0.457215
Slc22a15	0.580464	0.398788	0.999811
Dda1	0.580363	0.0717723	0.51539
Lin37	0.580278	0.104602	0.615353
Bet1l	0.580226	0.0257346	0.313396
Pilra	0.580086	0.424991	0.999811
Asl	0.579485	0.0441294	0.409837
Tpmt	0.579048	0.444519	0.999811
Ndufb7	0.578859	0.0984809	0.593473
Mrpl23-ps1	0.578854	0.183671	0.779851
Ubald1	0.578505	0.0318776	0.35167
Snhg8	0.577938	0.0276681	0.328137
Kmt5a	0.577278	0.343409	0.999811
Depdc7	0.577113	0.392653	NA
Nkain2	0.577113	0.392653	NA
Coq8b	0.576913	0.385147	0.999811
Miip	0.576855	0.154406	0.72767
Pola2	0.576549	0.394713	0.999811
Rabep2	0.575939	0.0448221	0.414161
Mrln	0.575222	0.0653761	0.494223
Aldh16a1	0.574911	0.00763884	0.161746
Cdpf1	0.574788	0.0394826	0.389843
D8Ertd738e	0.574226	0.0601142	0.473095
Zfp787	0.573839	0.0276556	0.328137
Tmub1	0.573762	0.0756231	0.528004
Mrpl27	0.573081	0.10478	0.615822
Sp1	0.572972	0.28317	0.927437
Mir8098	0.572588	0.394379	NA
C2	0.571831	0.395058	NA
Ddx60	0.571831	0.395058	NA
Trbv16	0.571831	0.395058	NA
Trmt1	0.570878	0.0844564	0.554156
Tubb2b	0.570327	0.381637	0.999811
Phc2	0.570124	0.0540536	0.44847
Cdc42ep5	0.569981	0.138306	0.688941
Ripk3	0.569946	0.137881	0.687889
Defb50	0.569236	0.397123	NA
Npas2	0.569236	0.397123	NA
Eif3s6-ps1	0.569236	0.397123	NA
Gps2	0.569095	0.0635775	0.487391
Rpl37a	0.569059	0.0260762	0.316142
Rps11-ps2	0.568939	0.39736	NA
Mirt2	0.568939	0.39736	NA
Sez6	0.568939	0.39736	NA
Wnk4	0.568939	0.39736	NA
Procr	0.568871	0.0418414	0.402183
Banf1	0.568572	0.0351505	0.366744
Fkbp2	0.568537	0.0794725	0.540917
Hdac10	0.56796	0.375735	0.999811
Apobr	0.567869	0.407422	0.999811
Copz2	0.567445	0.0668711	0.49856
Itgb5	0.567191	0.0148353	0.243759
Rasgrp2	0.567095	0.258621	0.892308
Anks3	0.566645	0.401316	0.999811
Grk5	0.566639	0.00831611	0.170261
Anxa8	0.566468	0.290635	0.941023
Ccs	0.566027	0.04546	0.415846
Med11	0.56527	0.0220187	0.289293
Carhsp1	0.565	0.00321534	0.0944263
Ftl2-ps	0.564468	0.0418516	0.402183
Rnaseh2c	0.56445	0.12957	0.667711
Ly6d	0.564428	0.427405	0.999811
Cdca3	0.564297	0.455571	0.999811
Alkbh6	0.56426	0.0978035	0.592135
Rbm42	0.564	0.0863694	0.558923
Rpl10-ps1	0.563853	0.0615911	0.478895
Prex1	0.563715	0.294217	0.942827
H4c8	0.563477	0.341886	0.999811
Rpl17-ps5	0.562969	0.0269651	0.324034
H2-Aa	0.562196	0.193111	0.792407
Cidea	0.561832	0.0240077	0.302093
Exosc4	0.561723	0.0427907	0.406273
Fcgr3	0.561623	0.119381	0.645321
Alox5ap	0.561546	0.0201612	0.277515
Pqlc3	0.559664	0.462369	0.999811
N4bp3	0.559422	0.076298	0.530943
Ccdc24	0.558796	0.299896	0.950661
Mbd5	0.558743	0.301566	0.951745
Rpl10	0.55844	0.0235085	0.299001
Psat1	0.558066	0.451628	0.999811
Nr4a2	0.557539	0.30221	0.952673
Grasp	0.557411	0.0359983	0.371981
Foxc2	0.557369	0.0685798	0.503074
H2ac18	0.557034	0.460891	0.999811
Polr2f	0.55668	0.0740842	0.523434
Lrrc28	0.556466	0.451972	0.999811
Id3	0.556343	0.014792	0.243759
Emilin1	0.556262	0.0853834	0.557552
Mir703	0.556096	0.300981	0.951275
Bop1	0.556042	0.0141206	0.238637
Nans	0.555997	0.0427478	0.406149
Slc22a4	0.555844	0.326006	0.984865
Ms4a6d	0.555681	0.465325	0.999811
Psmg3	0.555555	0.113166	0.635875
Slpi	0.55497	0.304684	0.956704
Cxcr4	0.554863	0.351106	0.999811
Tinagl1	0.554582	0.0178785	0.264322
Snta1	0.554572	0.0868527	0.560407
Pcdhga8	0.554318	0.306075	0.958641
Nr1h3	0.554235	0.118418	0.644235
Gpx4	0.55327	0.0534066	0.446511
Vrk3	0.553131	0.175518	0.765533
Ssna1	0.552795	0.0586347	0.468157
Rps24-ps3	0.552631	0.431499	0.999811
Pnkd	0.552508	0.0887599	0.566557
Hoxa5	0.552475	0.369036	0.999811
Ndufa7	0.552125	0.111066	0.631671
Zfp597	0.552098	0.348135	0.999811
Fmr1nb	0.552019	0.435725	0.999811
Bloc1s1	0.551746	0.100993	0.603378
Lad1	0.551578	0.0637326	0.487703
Shisa5	0.551367	0.033402	0.358367
Urm1	0.551215	0.0851066	0.556812
Haus7	0.551099	0.00666694	0.152044
Aprt	0.551089	0.0724003	0.518103
Glipr1	0.551052	0.463835	0.999811
Mir343	0.550522	0.444631	NA
Lyz2	0.550322	0.0195589	0.274814
Eda2r	0.549143	0.442362	0.999811
Emb	0.549124	0.312371	0.970101
Vat1	0.548824	0.00788474	0.165155
Ost4	0.54874	0.0738475	0.522847
Pitpnm1	0.548268	0.257487	0.891481
Myoz1	0.548144	0.310329	0.966407
Dynlt1b	0.548079	0.0980172	0.592135
Svbp	0.547782	0.0367843	0.374585
Tgfb2	0.547753	0.423991	0.999811
Asna1	0.547473	0.120228	0.647327
Ccn1	0.547374	0.0611228	0.477719
Ppdpf	0.547271	0.112392	0.634418
Sema4c	0.547139	0.434773	0.999811
Tjap1	0.545845	0.0352063	0.366744
H2-D1	0.545818	0.0702835	0.509266
Dnajc4	0.545764	0.120037	0.647116
Ccser2	0.54576	0.465566	0.999811
Fxyd2	0.545717	0.192152	0.792009
Rpl31-ps8	0.545455	0.0112347	0.207279
Tpx2	0.545334	0.317408	0.974987
Gga1	0.544969	0.0595495	0.470829
Sox6os	0.544359	0.467187	0.999811
Slc9a3r2	0.5441	0.0904194	0.570002
Psmb8	0.543735	0.110137	0.629785
Lgals3bp	0.543342	0.0275284	0.327622
Dok7	0.543241	0.294723	0.942827
Nup188	0.543188	0.317297	0.974987
Mon1a	0.542867	0.125557	0.661557
Bcar1	0.542867	0.0617553	0.478895
Lrp10	0.542609	0.0221742	0.289456
Cope	0.542423	0.1014	0.604587
Mpnd	0.541843	0.152463	0.722014
Snf8	0.541838	0.024781	0.307525
Snord14c	0.541416	0.437996	NA
Gnmt	0.541113	0.401471	0.999811
Igkv6-17	0.540852	0.417855	NA
Zglp1	0.540852	0.417855	NA
Hist1h2an	0.540852	0.417855	NA
Rpl39	0.540387	0.00150138	0.0528198
Tssc4	0.540359	0.028074	0.331441
Trp53i13	0.539576	0.0567099	0.460134
Hey1	0.539398	0.178702	0.772021
Dnlz	0.539234	0.0985126	0.593473
Mir3091	0.539147	0.291066	0.941392
Ier5l	0.539051	0.190033	0.788332
Frmd4a	0.53826	0.326578	0.984998
Mras	0.538164	0.390958	0.999811
Anxa1	0.538158	0.0376479	0.379405
Unc119	0.537995	0.0728227	0.5191
Cuta	0.537945	0.062585	0.48141
F2rl3	0.537892	0.480368	0.999811
Rpl18	0.536929	0.0492522	0.432904
Ubc	0.536758	0.35287	0.999811
Qsox1	0.536701	0.00763625	0.161746
Fbxl22	0.536533	0.105187	0.61674
Dmtn	0.536234	0.454406	0.999811
Rpl15-ps6	0.536138	0.0210466	0.282957
Tmem208	0.535823	0.0711512	0.513095
Cd3eap	0.535812	0.0797383	0.541434
Igkj1	0.535628	0.486283	NA
Npc2	0.53545	0.010089	0.195952
Mthfsl	0.535376	0.151035	0.719254
Tradd	0.535038	0.459396	0.999811
Nol3	0.53489	0.0745559	0.525043
Pdlim3	0.534811	0.0123563	0.219676
Olfr1372-ps1	0.533811	0.330603	0.989199
Ccdc9	0.533693	0.460612	0.999811
H2-DMb1	0.533524	0.472641	0.999811
Iqgap2	0.533315	0.424147	NA
Fancd2	0.533315	0.424147	NA
Dpy19l3	0.533315	0.424147	NA
Mylf-ps	0.533315	0.424147	NA
Igkv1-117	0.532027	0.476315	0.999811
Card9	0.532023	0.334198	0.992036
Slc38a1	0.531818	0.330422	0.989199
Crtc2	0.53125	0.00274076	0.0829234
Bst2	0.530563	0.130246	0.66993
Wdr90	0.530262	0.334942	0.992651
Hhat	0.52995	0.429275	NA
Disp1	0.529933	0.477201	0.999811
Klhl40	0.529822	0.116365	0.641422
Naprt	0.529606	0.214564	0.822204
Cox19	0.529508	0.037556	0.37904
Hrct1	0.529314	0.0643741	0.49101
Halr1	0.529048	0.463913	0.999811
Ncln	0.529045	0.0895821	0.568115
Ldb1	0.528963	0.0704591	0.509995
Sdhaf1	0.528377	0.455346	0.999811
Wdr54	0.528095	0.338921	0.997584
Grap	0.527687	0.11083	0.631477
Ifi27	0.527157	0.0397946	0.39063
Ptpn6	0.527122	0.489263	0.999811
Snord104	0.527101	0.306752	0.959658
Rpl19-ps6	0.527054	0.474153	0.999811
Spns2	0.526389	0.122844	0.653168
Atp6v1f	0.525985	0.0434026	0.40838
Cysltr1	0.525951	0.341638	0.999811
Fuca1	0.525709	0.0247843	0.307525
Tnfrsf1a	0.525326	0.00201341	0.0659042
Troap	0.525309	0.426556	0.999811
Cul9	0.524778	0.437854	0.999811
Mir7069	0.523839	0.465126	NA
Rarg	0.522617	0.111405	0.632253
Prkab2	0.522563	0.44551	0.999811
Slc25a28	0.521971	0.0673943	0.49856
Cgref1	0.521833	0.434772	0.999811
Comt	0.521776	0.0246926	0.307303
Ogfr	0.521424	0.197158	0.799904
Rpl35a-ps6	0.521402	0.171807	0.762298
Tmem158	0.521281	0.376099	0.999811
Bvht	0.521176	0.12946	0.6674
Hspb7	0.521062	0.176389	0.767489
Ndufa3	0.520764	0.143879	0.704346
Kctd11	0.520229	0.0207439	0.281584
Tceal3	0.520164	0.494909	0.999811
Anapc11	0.519422	0.0539753	0.448094
Naa38	0.519267	0.148904	0.715109
Plcb4	0.518743	0.468106	0.999811
Ndufv3	0.518568	0.145914	0.708213
Prcd	0.518124	0.350613	0.999811
Med29	0.517878	0.120337	0.647327
Timm50	0.517839	0.163854	0.746959
Tcf15	0.517238	0.0840258	0.552976
Zfp580	0.51715	0.167505	0.752974
Igkv9-129	0.516958	0.438013	NA
Cenpu	0.516958	0.438013	NA
Snora52	0.516958	0.438013	NA
Mvb12a	0.516611	0.192406	0.792009
Impdh1	0.516468	0.00680437	0.15309
Zfpl1	0.515563	0.0464116	0.419694
Ly6c2	0.515418	0.0274644	0.327577
Sac3d1	0.51508	0.121396	0.650199
Rpl34-ps1	0.514937	0.134583	0.680682
Birc5	0.514754	0.484095	0.999811
Cox6a2	0.514735	0.131589	0.673784
Psmb3	0.514681	0.105486	0.617184
Polr1b	0.514664	0.37034	0.999811
Pin1	0.514623	0.139532	0.692097
Aopep	0.514549	0.0229535	0.295076
Cfap69	0.51443	0.440181	NA
Ighv13-2	0.51443	0.440181	NA
Igkv4-91	0.51443	0.440181	NA
Eef1a1	0.514315	0.352136	0.999811
Maged2	0.514279	0.15726	0.734508
Zfp638	0.51427	0.450097	0.999811
Cfap61	0.514141	0.44043	NA
Rnu3b2	0.514141	0.44043	NA
Rnu3b3	0.514141	0.44043	NA
Rnu3b4	0.514141	0.44043	NA
Defb25	0.514141	0.44043	NA
Rnu3b1	0.514141	0.44043	NA
Nfatc4	0.513724	0.493901	0.999811
Dctn3	0.513668	0.0697157	0.507785
Cpne8	0.513666	0.15221	0.721407
Fxyd7	0.513302	0.381557	0.999811
Ppan	0.513169	0.417302	0.999811
Pamr1	0.512758	0.35809	0.999811
Def6	0.5126	0.48461	0.999811
Slc38a4	0.51255	0.459521	0.999811
Pcnx	0.512096	0.358588	0.999811
Particl	0.511985	0.0226001	0.292153
Trp53	0.511561	0.0852888	0.557201
Eif3k	0.511408	0.0979927	0.592135
Mydgf	0.511012	0.0370331	0.375432
Vamp5	0.510999	0.0377462	0.379727
Cep41	0.510762	0.452499	0.999811
Tomm6	0.510562	0.0348986	0.365948
Tsacc	0.510164	0.0820431	0.548371
Ppp1r14b	0.509919	0.117287	0.643185
Prkcsh	0.509555	0.0563537	0.459985
Hmgn3	0.509427	0.0805557	0.543492
Rbks	0.509395	0.364065	0.999811
Col4a2	0.508419	0.0778264	0.53703
Ppp1r11	0.507873	0.0671237	0.49856
Mgst3	0.507864	0.200904	0.804929
Mpdu1	0.507766	0.086942	0.560407
Timm10b	0.507762	0.116995	0.642554
Nudt14	0.507486	0.174879	0.764666
Dusp5	0.507434	0.419862	0.999811
Rplp1	0.506044	0.0573124	0.463366
Gp1bb	0.505982	0.366101	0.999811
B3gnt3	0.505377	0.0784486	0.538495
Ccdc189	0.504992	0.133427	0.678036
Enpp6	0.504787	0.387793	0.999811
Kif22	0.504691	0.367934	0.999811
Apol9a	0.504474	0.476592	0.999811
H2-Q7	0.504029	0.244821	0.87326
Ogfod2	0.504	0.0938537	0.580035
Ubxn1	0.503554	0.0495621	0.43415
Slc39a13	0.503228	0.47123	0.999811
Csdc2	0.502112	0.057621	0.464482
Thoc6	0.501378	0.0397075	0.390619
Nrarp	0.501245	0.176857	0.767828
Arhgap27os1	0.500766	0.481464	0.999811
Hsf1	0.500748	0.0265706	0.320709
Dctpp1	0.500377	0.13912	0.691358
Hcfc1r1	0.499279	0.118167	0.644235
Gpr39	0.499117	0.40523	0.999811
Dhx33	0.498921	0.375319	0.999811
Tmem214	0.497725	0.0761195	0.530925
Tulp4	0.497711	0.475303	0.999811
Cd63	0.497672	0.0318305	0.35167
Mgll	0.497447	0.00748896	0.159815
Tomm40l	0.497219	0.088366	0.565687
Ubxn6	0.497176	0.144045	0.704696
Hexa	0.496965	0.0126652	0.223075
Rcn3	0.49692	0.133466	0.678036
Zc3h10	0.496392	0.00136263	0.0488215
Bin1	0.49591	0.146737	0.709705
Mfsd10	0.495872	0.158554	0.737771
St6galnac6	0.49571	0.418472	0.999811
Alg1	0.495537	0.00168867	0.0583534
Ndufa2	0.494723	0.0790853	0.540264
Vim	0.49407	0.132127	0.675265
Cndp2	0.493885	0.0377223	0.379727
Nkg7	0.493631	0.453356	0.999811
Ssu2	0.49363	0.307441	0.960451
Sfswap	0.492883	0.192055	0.792009
Trp53rkb	0.492764	0.489028	0.999811
Atp13a2	0.49211	0.107043	0.62019
Klf10	0.492038	0.473714	0.999811
Cyp4f16	0.491611	0.428638	0.999811
Btbd2	0.491505	0.123774	0.655967
Dact3	0.491214	0.03358	0.358499
Slc10a3	0.491073	0.436295	0.999811
Cdk5rap3	0.490757	0.0470847	0.422867
Cul7	0.490381	0.518919	0.999811
Gba	0.490313	0.00398894	0.108929
Arhgdib	0.490284	0.0577484	0.465118
Gnb2	0.4901	0.0861518	0.558923
Rnpepl1	0.489889	0.0894352	0.567939
P3h2	0.489778	0.38677	0.999811
Snrpd2	0.48963	0.113032	0.635875
Dbndd2	0.489328	0.0513765	0.439379
Dmwd	0.489039	0.0575327	0.46432
Pard6a	0.488969	0.256215	0.890314
Ly6c1	0.488943	0.0167097	0.256774
Star	0.488786	0.387957	0.999811
Csrp1	0.48831	0.097388	0.591408
Pfdn6	0.487608	0.115804	0.641183
Tnf	0.487548	0.388636	0.999811
Zfp296	0.487362	0.388702	0.999811
Pxdc1	0.487192	0.0572666	0.463317
Igfbp3	0.487125	0.237296	0.860853
Cox5b	0.486775	0.258503	0.892146
Hexdc	0.486665	0.274364	0.915038
Rps18-ps3	0.486575	0.431455	0.999811
Ndufa4l2	0.48604	0.229612	0.847431
Rora	0.485919	0.390259	0.999811
Wbp1	0.48589	0.181476	0.776981
Kdelr3	0.485443	0.146116	0.708213
Arhgap23	0.484967	0.524264	0.999811
Cx3cl1	0.484786	0.520893	0.999811
Cyth2	0.484584	0.0472777	0.422921
Tcap	0.484143	0.349228	0.999811
Rps11	0.483812	0.0149745	0.244458
Rps2-ps6	0.483785	0.0747892	0.525695
Ccr2	0.483598	0.442542	0.999811
Fdx2	0.482932	0.102905	0.609152
Rpl31-ps9	0.482758	0.220035	0.833438
Prrg1	0.482625	0.397707	0.999811
Gnptg	0.482472	0.0347031	0.365372
Snord14e	0.482254	0.512715	0.999811
Lsm14b	0.482186	0.137469	0.68684
Gadd45gip1	0.482157	0.196051	0.798694
Lrch4	0.481834	0.130806	0.671035
Necap2	0.481661	0.0942403	0.58058
Dph7	0.481655	0.516673	0.999811
Lbp	0.481631	0.268299	0.908403
Sytl2	0.481625	0.478215	0.999811
Metrnl	0.481231	0.111505	0.632295
Psmb10	0.480428	0.0345963	0.365372
Rpl37rt	0.480299	0.222397	0.836577
Crnde	0.480025	0.295428	0.943014
Plekhj1	0.479986	0.0318996	0.35167
Tnrc18	0.479929	0.399291	0.999811
Reep4	0.479914	0.0669197	0.49856
Dcaf15	0.479797	0.0683168	0.501961
Rps6kl1	0.479621	0.46275	0.999811
Ccn3	0.478814	0.477216	0.999811
Rbm19	0.478782	0.473905	0.999811
Stk16	0.478052	0.0106571	0.201803
Fibp	0.477989	0.0929188	0.578355
Sting1	0.477973	0.247805	0.878931
Fis1	0.477643	0.099524	0.596925
Yju2	0.477395	0.0274647	0.327577
Ddah2	0.477041	0.05237	0.44246
Mmp2	0.476767	0.062477	0.480851
Polg	0.476762	0.103735	0.612468
Igkv4-53	0.476645	0.473829	NA
Trbv1	0.476645	0.473829	NA
Trbv4	0.476645	0.473829	NA
n-R5s215	0.476645	0.473829	NA
Itpr3	0.476645	0.473829	NA
Glmp	0.476383	0.0477526	0.42505
Fkbp10	0.475902	0.00856729	0.174616
Rpl13a	0.47561	0.0170104	0.259319
Ubald2	0.47535	0.0356065	0.369499
Bscl2	0.47524	0.11734	0.643185
Nek2	0.474945	0.401566	0.999811
Cfap126	0.474481	0.500698	0.999811
Lox	0.474316	0.518591	0.999811
Rps14	0.474271	0.0556236	0.456197
Os9	0.473456	0.015679	0.250029
Plk2	0.473413	0.505267	0.999811
Cbx6	0.473386	0.247733	0.878931
Zfp133-ps	0.47282	0.525824	0.999811
B9d2	0.472606	0.20635	0.812317
Trim59	0.472426	0.408276	0.999811
Rnf111	0.471901	0.521913	0.999811
Tmem107	0.471746	0.0127215	0.223677
Polr2i	0.471365	0.167605	0.752974
Fscn1	0.471352	0.212037	0.817103
Mad2l2	0.471193	0.00718048	0.15642
Zfp579	0.471057	0.0704418	0.509995
Vwa1	0.471042	0.197304	0.799904
Gja4	0.470969	0.145551	0.707602
Rgs10	0.470565	0.0908771	0.571277
Klhl36	0.470212	0.530164	0.999811
BC028528	0.469941	0.208561	0.813159
Ccm2l	0.469565	0.49085	0.999811
Cbr2	0.469376	0.285411	0.930275
Pkn3	0.469288	0.533329	0.999811
Tpi1	0.469276	0.147341	0.710611
Pstpip1	0.469029	0.418632	0.999811
Nhp2	0.468943	0.0350012	0.366089
Dcxr	0.46887	0.232437	0.852394
Pfkl	0.467177	0.118895	0.644235
Tmem29	0.466816	0.0847885	0.555799
Zmym3	0.466675	0.4927	0.999811
Ppfia4	0.466674	0.495445	0.999811
Mir7051	0.466383	0.542103	0.999811
n-TSaga9	0.466275	0.470861	NA
Arhgdig	0.46613	0.450525	0.999811
Matr3	0.466087	0.472038	0.999811
Cklf	0.466063	0.284028	0.928684
Larp4	0.465425	0.433385	0.999811
Deaf1	0.465414	0.47746	0.999811
Arpc1b	0.465335	0.0784594	0.538495
Rpl30-ps8	0.465287	0.402056	0.999811
Gpaa1	0.465026	0.134586	0.680682
Znhit2	0.464412	0.0156938	0.250029
Rpl7a-ps5	0.464313	0.527593	0.999811
Atg4d	0.46427	0.18457	0.78041
Fam160a2	0.464157	0.543053	0.999811
Emid1	0.464132	0.4185	0.999811
Uqcc2	0.463933	0.120287	0.647327
Lgals9	0.463627	0.12764	0.663218
Fam180a	0.463542	0.41834	0.999811
Ptger4	0.463271	0.536604	0.999811
Plekhg2	0.463247	0.289085	0.937365
Mdk	0.462794	0.536648	0.999811
Psme2b	0.462641	0.528186	0.999811
Fam234b	0.462238	0.517869	0.999811
Acd	0.462096	0.0786286	0.538495
Ier5	0.462022	0.126947	0.662166
Nudt22	0.461806	0.185455	0.781458
Mir3079	0.461628	0.480816	NA
Msto1	0.461624	0.075605	0.528004
Clec4n	0.461425	0.54181	0.999811
Scgb1c1	0.461421	0.16731	0.752974
Prr13	0.461394	0.00704242	0.155035
Oasl1	0.460963	0.541859	0.999811
Lrrc10b	0.460884	0.499474	0.999811
Tram2	0.460655	0.533999	0.999811
Twf2	0.460609	0.136507	0.685002
Alg3	0.460595	0.139538	0.692097
Slc7a5	0.460591	0.423142	0.999811
Dynlt1c	0.460424	0.0701728	0.508821
Yipf1	0.460021	0.0383376	0.383799
Snord14d	0.459941	0.527538	0.999811
Rxrb	0.459695	0.160855	0.741443
Bak1	0.459585	0.0641327	0.489816
Ifi27l2a	0.459034	0.223432	0.838485
Nubp2	0.458406	0.0536605	0.446733
Kank3	0.458106	0.0654304	0.494359
Nrf1	0.457957	0.548294	0.999811
Rpl14-ps1	0.457932	0.537012	0.999811
Abhd16a	0.457718	0.0495105	0.43415
Cd40	0.457704	0.282974	0.92712
Phf13	0.457678	0.518856	0.999811
Spns1	0.45739	0.0284808	0.332521
Snord72	0.457151	0.337459	0.996544
Insyn1	0.457044	0.202472	0.808165
Tmem260	0.456901	0.427542	0.999811
Myh7b	0.456781	0.521956	0.999811
Rpl36-ps2	0.456779	0.423721	0.999811
Mir6418	0.456357	0.487611	NA
Rps5	0.456204	0.129621	0.667723
Msr1	0.456125	0.438356	0.999811
Tcf23	0.456043	0.484863	0.999811
Ergic3	0.455914	0.092717	0.577731
Togaram2	0.455864	0.492048	NA
Mcam	0.455798	0.295284	0.943014
Pnp	0.455578	0.0578433	0.465118
Slc52a2	0.455442	0.490123	0.999811
Cfp	0.455419	0.543394	0.999811
Eln	0.455389	0.227002	0.843988
Hilpda	0.454889	0.0253927	0.311878
Polk	0.454833	0.430301	0.999811
Tmem259	0.454718	0.139135	0.691358
Ndor1	0.454714	0.546913	0.999811
Eif2b2	0.45468	0.113197	0.635875
Pde2a	0.454212	0.431036	0.999811
Rps25-ps1	0.454093	0.466071	0.999811
Ncdn	0.454033	0.223834	0.839068
Jag1	0.454029	0.431369	0.999811
Gas8	0.453977	0.00439232	0.115894
Hmgn2-ps1	0.453703	0.494322	NA
Zmat4	0.453703	0.494322	NA
Cebpa	0.453594	0.165678	0.749427
Rpl32	0.453393	0.0332448	0.357243
Mtch1	0.453385	0.0385659	0.384924
Tbl3	0.453311	0.254381	0.887596
Rpl35a-ps2	0.45325	0.138649	0.689701
Mfsd3	0.453213	0.194314	0.794823
Gins2	0.45319	0.543826	0.999811
Nt5c	0.452176	0.116861	0.642335
Tfeb	0.451973	0.0604683	0.474511
Scyl3	0.451961	0.542046	0.999811
Ppcdc	0.451888	0.271523	0.912468
Uqcr10	0.451606	0.0791355	0.540336
Cbx8	0.451591	0.0242525	0.30377
Efcab7	0.451429	0.543845	0.999811
Ahdc1	0.451066	0.433452	0.999811
Bex3	0.450895	0.151676	0.719536
Lamtor4	0.450875	0.163507	0.746779
Fbl	0.450443	0.0594999	0.470773
Arl11	0.45012	0.435411	0.999811
Ptprk	0.450066	0.553348	0.999811
Gimap5	0.44989	0.17579	0.765883
Eno2	0.449462	0.432623	0.999811
Zfp36	0.4494	0.315448	0.974768
Bag6	0.449213	0.365337	0.999811
Rps12-ps3	0.448897	0.000545037	0.0222579
Tmem53	0.448859	0.189431	0.787034
Gipc1	0.448803	0.147538	0.710611
Rhbdd2	0.4488	0.491942	0.999811
Misp3	0.448627	0.29348	0.94254
Mrps11	0.44854	0.206036	0.811684
Cenpm	0.448304	0.549233	0.999811
Arap1	0.448094	0.401466	0.999811
Ppp2r5b	0.448054	0.103802	0.612597
Nfic	0.447694	0.282637	0.926806
Rps12-ps24	0.447528	0.307191	0.960451
Plaur	0.447318	0.185264	0.781458
Col8a1	0.446987	0.556756	0.999811
Gpr108	0.44678	0.0368395	0.374585
Ctsd	0.446659	0.0998431	0.59823
Trappc2l	0.446605	0.105264	0.61674
Mdga1	0.446342	0.498714	0.999811
Ccdc142os	0.4461	0.523838	0.999811
Ackr4	0.445558	0.153594	0.725603
Fam173a	0.445463	0.0829364	0.550884
Atp5g1	0.445438	0.258812	0.892308
Casp4	0.445375	0.501624	0.999811
Slc48a1	0.445305	0.0807534	0.544555
Tspan5	0.445303	0.484649	0.999811
Zfas1	0.445254	0.0258418	0.31442
Cacna1a	0.444748	0.442389	0.999811
Tubb6	0.444266	0.0166938	0.256774
Pdlim1	0.444046	0.00818615	0.168971
Pclaf	0.44404	0.559625	0.999811
Serp2	0.443954	0.441701	0.999811
Loxl3	0.443902	0.443941	0.999811
Rarres2	0.443732	0.305721	0.958193
Spata5	0.443554	0.525666	0.999811
Uqcc3	0.44342	0.0528455	0.444679
Dhh	0.443394	0.438389	0.999811
Arl4c	0.44326	0.117422	0.64334
Hoxd10	0.443114	0.500321	0.999811
Ino80e	0.442304	0.161462	0.742169
Ddrgk1	0.441992	0.0327059	0.354753
Dnm2	0.441989	0.0194669	0.273803
Il4ra	0.441387	0.520421	0.999811
Pgs1	0.441327	0.00378028	0.105685
Gemin7	0.441229	0.00453048	0.119078
Smarcd3	0.44096	0.139518	0.692097
Snord4a	0.440536	0.507846	NA
Cdc20	0.440385	0.501559	0.999811
Timeless	0.440354	0.127938	0.66348
Gapdh-ps15	0.439108	0.182563	0.777992
Ppfia1	0.439018	0.44707	0.999811
Slc4a2	0.438977	0.272658	0.913187
Gas2l1	0.438941	0.301325	0.951645
Smdt1	0.438879	0.0665311	0.497699
Rpl32l	0.438852	0.530583	0.999811
Rpl11	0.438805	0.232647	0.85262
AI837181	0.438585	0.11788	0.644073
Nr2c2	0.438534	0.44965	0.999811
Hgs	0.438484	0.0784813	0.538495
Aimp2	0.438407	0.18451	0.780398
Mustn1	0.438345	0.106461	0.619552
Sars	0.437777	0.0148422	0.243759
Sgta	0.437592	0.167834	0.752974
Ppm1m	0.437549	0.0713236	0.513909
Zfp78	0.437232	0.494845	0.999811
Rab27a	0.436097	0.562585	0.999811
Actn4	0.435782	0.0436807	0.408737
Gsdmd	0.435679	0.14092	0.695388
Rnd2	0.435614	0.214524	0.822204
Rgs3	0.434937	0.0678576	0.499666
Acta2	0.434622	0.156474	0.733618
Rpl35	0.434509	0.0143813	0.241038
Zfp160	0.433874	0.542918	0.999811
Nusap1	0.43363	0.456647	0.999811
Zbp1	0.433152	0.570032	0.999811
Ubl7	0.433108	0.283005	0.92712
Prc1	0.432958	0.561035	0.999811
Prnp	0.432901	0.14609	0.708213
Egln2	0.432618	0.174358	0.764109
Ccr1	0.432133	0.481649	0.999811
C8g	0.432013	0.571403	0.999811
Icam1	0.431716	0.527122	0.999811
AC147806.2	0.431156	0.457992	0.999811
Fgl2	0.431032	0.535689	0.999811
Tmem164	0.430925	0.569438	0.999811
Brd4	0.430843	0.460216	0.999811
Drg2	0.430609	0.150605	0.71892
Stap2	0.429959	0.0672693	0.49856
Slc39a7	0.429785	0.0859817	0.558923
Dtx3	0.429275	0.282913	0.92712
Jmjd8	0.428962	0.126821	0.662166
Homez	0.428875	0.572039	0.999811
Wtip	0.428799	0.134677	0.680781
Mir27b	0.428665	0.515036	NA
Sod3	0.428552	0.143243	0.702588
Cyb5r1	0.428535	0.175361	0.765533
Cdc25b	0.428274	0.567397	0.999811
Smad6	0.428209	0.19699	0.799904
Ltbp3	0.427934	0.28227	0.926525
Tbcb	0.427571	0.0553745	0.455129
Armcx2	0.427103	0.572252	0.999811
Ntsr2	0.427075	0.251685	0.883166
Il34	0.42697	0.533997	0.999811
Rbck1	0.42684	0.059034	0.469423
Pigz	0.426696	0.464592	0.999811
Smim12	0.426541	0.114282	0.638208
Nop53	0.426511	0.0795154	0.540917
Lage3	0.426437	0.13283	0.676829
Pdk3	0.426095	0.570101	0.999811
Aip	0.426018	0.123944	0.656359
Irf3	0.425933	0.0900374	0.569108
Vsig4	0.42581	0.486959	0.999811
Hcn2	0.425658	0.418089	0.999811
H2ax	0.425451	0.125973	0.662166
Rpl19	0.425439	0.0283276	0.331975
Smg6	0.425291	0.536303	0.999811
Rab1b	0.424991	0.156497	0.733618
Vps37d	0.424663	0.466841	0.999811
Ighv1-78	0.424656	0.52946	NA
Cyp4b1-ps2	0.424656	0.52946	NA
Igkv5-43	0.424656	0.52946	NA
Cd3d	0.424419	0.46734	0.999811
Plod1	0.424349	0.0628108	0.482651
Tmem62	0.424181	0.578495	0.999811
Rps8	0.423978	0.0335421	0.358499
Ppp1r18	0.423717	0.0647395	0.492464
Gpi1	0.423127	0.0947834	0.581819
Ncf1	0.422928	0.577083	0.999811
Apbb1	0.422843	0.226537	0.843034
Eif4e	0.422455	0.531122	0.999811
Rem1	0.421701	0.234487	0.854763
B3glct	0.421432	0.5259	0.999811
Hpcal1	0.42105	0.0382769	0.383473
Exosc2	0.420978	0.00682179	0.15309
Trmt112	0.420713	0.0253919	0.311878
Rab5c	0.420611	0.0240628	0.302507
Maz	0.420235	0.139662	0.692119
Nxt1	0.419977	0.0815079	0.547119
Lrrc41	0.419781	0.0340541	0.361727
Sdf4	0.419531	0.0177693	0.264114
Nenf	0.419506	0.0475513	0.42427
Mrpl33	0.419242	0.00349513	0.0993398
Frat2	0.419015	0.578949	0.999811
Sf3a2	0.418491	0.172875	0.762948
Rhbdf1	0.418171	0.400968	0.999811
Trpm4	0.418087	0.575097	0.999811
Ear2	0.417985	0.582489	0.999811
Ppib	0.41787	0.0701847	0.508821
Traf5	0.41782	0.0418754	0.402183
Vcan	0.417735	0.472954	0.999811
Fat4	0.417691	0.476732	0.999811
Pcdhb7	0.417426	0.476442	0.999811
Entpd1	0.417231	0.241456	0.868309
Dnph1	0.417096	0.459821	0.999811
Chd1	0.417084	0.477452	0.999811
Lrig1	0.416776	0.57339	0.999811
Myl12b	0.416476	0.0328297	0.354891
Cbr3	0.416314	0.160318	0.74075
S100a16	0.416237	0.0789971	0.540264
P4htm	0.416169	0.233977	0.854047
Edf1	0.416122	0.214804	0.822659
Incenp	0.41598	0.478596	0.999811
Tmem134	0.415514	0.120587	0.647651
Smox	0.415302	0.0285102	0.332521
Hpn	0.415166	0.478487	0.999811
Tesk1	0.414706	0.101684	0.605104
Rnh1	0.414675	0.109371	0.628304
Igkc	0.414575	0.545878	0.999811
Rybp-ps	0.414509	0.508972	0.999811
Slc16a11	0.414401	0.480325	0.999811
Cops9	0.414204	0.021558	0.286914
AI427809	0.41336	0.587514	0.999811
Abhd8	0.413294	0.198484	0.800938
Rps19-ps6	0.412952	0.133031	0.677208
Hras	0.412923	0.224927	0.841312
H2-T22	0.412894	0.098957	0.595097
Bin2	0.412603	0.51018	0.999811
Ipo8	0.412565	0.586567	0.999811
Rn7s1	0.412533	0.34088	0.999811
Rgl2	0.412409	0.0616658	0.478895
Jazf1	0.412348	0.482973	0.999811
Atf4	0.412169	9.33714e-05	0.00438363
Eml1	0.411763	0.565041	0.999811
Ube2c	0.411674	0.532308	0.999811
Tmem37	0.411607	0.359118	0.999811
Ccnd3	0.411243	0.0800205	0.542299
Rpl21-ps15	0.41116	0.0101412	0.196684
Thap7	0.411151	0.236053	0.858631
Ube2m	0.411124	0.107229	0.620982
Mrps18a	0.411043	0.170742	0.760437
Fcgr1	0.410962	0.570566	0.999811
Epn1	0.410215	0.274529	0.915038
Ggnbp1	0.41011	0.280637	0.924494
Diaph1	0.409645	0.546152	0.999811
Mcm3ap	0.409206	0.487257	0.999811
Zfp595	0.409012	0.54788	0.999811
Ifi47	0.408899	0.218621	0.831006
Ssr4	0.408719	0.16834	0.754428
Rsf1	0.408704	0.487874	0.999811
Sat1	0.408477	0.198105	0.800518
Psmd13	0.408333	0.0975626	0.591941
Sos2	0.408096	0.545905	0.999811
Fam219a	0.407783	0.560823	0.999811
Rn7s2	0.407508	0.334665	0.992263
B3galt4	0.407343	0.197185	0.799904
Lhx6	0.407268	0.489605	0.999811
Snora73b	0.406873	0.594493	0.999811
Slx1b	0.406823	0.522974	0.999811
Hint1	0.40662	0.00604928	0.14247
Supt4a	0.406564	0.0226323	0.292153
Rps21	0.406266	0.0250742	0.309788
H2-Ob	0.406257	0.59384	0.999811
Sirt3	0.406171	0.273654	0.914979
Iffo1	0.40612	0.588241	0.999811
Slc35a4	0.406096	0.0506179	0.437564
Eaf2	0.406042	0.490294	0.999811
Bid	0.40584	0.491059	0.999811
Msrb1	0.405565	0.180258	0.774201
Calr-ps	0.405471	0.530711	0.999811
Tnfrsf1b	0.405457	0.581111	0.999811
Zfp287	0.405134	0.491935	0.999811
Bnip1	0.405056	0.0816158	0.547119
Fmc1	0.40478	0.180833	0.775201
Tnfaip8l2	0.404736	0.550965	0.999811
Leng9	0.404566	0.167047	0.752298
Shtn1	0.404375	0.493215	0.999811
Orai1	0.404234	0.0243946	0.304709
Emc8	0.404032	0.119757	0.646249
Mir6963	0.403937	0.586168	NA
Eme2	0.403506	0.039514	0.389843
Mxra7	0.403223	0.118117	0.644235
Dip2c	0.403093	0.494451	0.999811
Sell	0.40297	0.494583	0.999811
Tcof1	0.40296	0.495017	0.999811
Tbccd1	0.402745	0.59813	0.999811
Cdipt	0.402634	0.0736587	0.522052
Angpt2	0.402422	0.330851	0.989199
Fmod	0.402415	0.588245	0.999811
Ring1	0.402144	0.181237	0.776446
Rpl30-ps2	0.401423	0.570952	0.999811
Pycr1	0.400885	0.497547	0.999811
Rps19bp1	0.400471	0.0186777	0.269361
Ralgds	0.40027	0.25406	0.887596
Rps4l	0.399787	0.0358184	0.37085
Evi5	0.399729	0.59835	0.999811
[truncated: 10,310 more rows]

## Sheet: Males
List of differentially expressed genes in male BubR1 hypomorphic hearts compared to wild-type hearts
Genes	log2FC	pvalue	padj
Syt12	7.76078	6.43212e-14	1.36838e-11
Pimreg	7.28076	2.86691e-12	4.97559e-10
Crlf1	7.14972	1.74266e-11	2.61201e-09
Slc27a3	7.11	3.10245e-13	6.29559e-11
Ccdc184	6.90497	1.37083e-11	2.10247e-09
Clec11a	6.68563	8.65724e-11	1.18947e-08
Ncf4	6.44466	1.10139e-09	1.2856e-07
Phf24	6.42113	6.66789e-11	9.35633e-09
Mtmr11	6.40325	2.45844e-09	2.72494e-07
Egr2	6.38759	2.80537e-09	3.05809e-07
Mylpf	6.15166	3.77052e-10	4.78204e-08
Tnni1	6.02902	2.22594e-08	2.15883e-06
Socs1	5.96084	2.65668e-08	2.52021e-06
Wdr60	5.94309	3.23586e-08	2.96396e-06
Mxd3	5.9163	2.67497e-08	2.52021e-06
Rinl	5.88498	3.049e-08	2.81233e-06
Spp1	5.82957	2.6659e-09	2.93027e-07
Rps3a2	5.82248	1.71673e-08	1.71543e-06
Slc22a18	5.41951	6.57147e-08	5.48593e-06
Fgf21	5.31571	3.98918e-07	2.81376e-05
Zfp133-ps	5.25572	9.34357e-07	6.19305e-05
Nek8	5.17868	1.22062e-06	7.77774e-05
Insl6	4.82128	4.19871e-06	0.000241838
Crybb3	4.81058	9.20964e-06	0.000497849
Wfdc3	4.77291	4.43869e-06	0.000253447
Psca	4.74055	1.39998e-05	0.000715728
Elmo3	4.59474	1.52123e-05	0.00077173
Cck	4.41885	4.39233e-05	0.00193762
Rpl13-ps3	4.25085	0.000123364	0.00485724
Gdf15	4.24318	7.17875e-11	9.96713e-09
Tbx3os1	4.11451	0.000118846	0.00469334
Hcst	4.07795	0.000211245	0.00765474
Rpl18-ps1	3.87736	0.000457919	0.0149504
Nppa	3.81357	4.79999e-06	0.000272896
Rpl27-ps1	3.688	0.000738457	0.0220368
Nmrk2	3.6822	5.47925e-12	9.03391e-10
Wdr27	3.49438	0.00158282	0.039995
Timp1	3.41973	6.56672e-08	5.48593e-06
Rps15a-ps5	3.1695	0.00506817	0.0891322
Mir1839	3.11409	0.00478913	0.0858832
Csnk1g2	2.74352	8.42804e-30	1.58808e-26
Rrp36	2.64087	0.000210056	0.0076326
Plac9b	2.56561	6.78412e-05	0.00281392
Arrdc1	2.56023	1.49542e-06	9.30405e-05
Plac9a	2.55864	9.02209e-05	0.00368425
Lrrk1	2.51647	0.0177884	0.201231
Trem2	2.44877	0.00102548	0.0285385
Kcne1	2.4319	0.00242408	0.0558003
Cul9	2.38835	4.61527e-08	3.97879e-06
Ecrg4	2.38696	0.0265644	0.260316
Pik3r4	2.38179	0.0250507	0.25146
Cst6	2.34599	0.000192901	0.00710717
Phlda3	2.34149	6.71856e-05	0.00279551
Iqsec1	2.34052	0.0121432	0.159213
CAAA01066123.1	2.32843	0.00681436	0.10816
Tbxa2r	2.32162	7.81847e-05	0.00320266
Fxyd5	2.2933	1.33159e-06	8.40368e-05
Capg	2.29139	2.47867e-05	0.00118028
Apod	2.28619	0.00209735	0.0501128
Mypop	2.28236	0.0286363	0.269525
Crlf2	2.25938	2.67826e-06	0.000159847
Mt2	2.25878	0.00833847	0.124558
Krt18	2.22924	0.0380302	0.31869
Myh7	2.21609	2.0088e-25	2.208e-22
Fam167b	2.20542	0.0323823	0.289575
Sprr1a	2.19222	0.0249198	0.25091
S100a8	2.1785	0.0446007	0.354184
Sorbs2	2.17327	0.00677897	0.107858
Rasa4	2.17171	3.51929e-11	5.10104e-09
Ms4a7	2.15522	0.00108208	0.0298591
Myl4	2.15001	0.0122663	0.160244
Arhgef40	2.13133	0.0477442	0.370773
Nrtn	2.12069	0.0127889	0.164172
Cda	2.1202	0.00134662	0.0353119
Cldn5	2.11701	6.66036e-12	1.07134e-09
Ahnak2	2.09526	4.38729e-07	3.0781e-05
Ccdc167	2.07662	0.0140333	0.172346
Oas1g	2.05531	0.000146405	0.00562999
Gpx3	2.03994	0.00556178	0.0940544
Pemt	2.0384	0.0637067	0.434519
Gpsm1	2.03694	0.0346161	0.300901
Cdkn1a	2.0334	1.24971e-05	0.000646417
Rps11-ps1	2.03112	0.034818	0.301331
Ptms	2.02745	0.00514785	0.0899467
Rnd1	2.02686	4.19255e-09	4.42398e-07
Snhg15	2.02587	0.00508211	0.0892583
Fbxw17	2.0041	1.92821e-06	0.000117203
Tmem176a	1.99803	0.000173918	0.00651698
Egr1	1.99731	0.034055	0.297473
Tspo	1.99355	0.00973714	0.137952
AI839979	1.99186	0.0673653	0.45175
AC124742.1	1.99022	0.00222298	0.0523591
Srarp	1.97078	0.0734184	0.474685
CAAA01147332.1	1.96301	0.0109516	0.149381
Dok3	1.94703	0.000723564	0.0217399
Tnni2	1.94044	0.00302552	0.0655281
Nupr1	1.93803	1.41983e-07	1.10162e-05
Shisa4	1.93697	0.00188652	0.0463145
Camk2n2	1.93337	0.000701512	0.0211738
Sp100	1.92806	0.000503528	0.0161989
S100a9	1.91652	0.00501077	0.0886151
Ass1	1.89967	0.000105722	0.00421289
S100a11	1.8985	0.000191461	0.00707386
Trim47	1.89456	0.000580701	0.0182368
Palm	1.8932	0.00161958	0.0406899
Coro1a	1.88847	0.00687768	0.108983
Morrbid	1.87559	0.000427154	0.0141207
Uchl1	1.86889	2.1545e-05	0.00105643
Selenom	1.8587	0.0253062	0.252167
Atg13	1.82453	0.00759712	0.116248
Panx1	1.8197	7.4003e-22	5.13737e-19
C1qtnf5	1.81937	0.0123556	0.160879
Cd52	1.81672	0.0153915	0.183557
Castor1	1.8144	2.61332e-05	0.00123547
Sh3bgrl3	1.80721	0.00228457	0.0532445
Irf7	1.79652	0.0164598	0.19145
Rab4b	1.79323	0.00371626	0.0740476
Sphk1	1.79189	0.0992775	0.544294
Ly6g6d	1.78949	0.109011	0.561509
Herc6	1.77219	0.0922931	0.5293
Nsd1	1.77001	0.109194	0.561509
Igfbp7	1.76735	4.28858e-05	0.0018982
Meox1	1.76021	0.000392618	0.0132108
Acta1	1.75813	0.0046605	0.0847455
Atf5	1.75302	0.00358653	0.0732903
Tcirg1	1.74188	0.0162668	0.190553
Osgin1	1.73741	0.111352	0.565796
Znrd2	1.73227	0.0486237	0.375056
Rbp1	1.72453	0.00017209	0.00646687
Bok	1.72437	1.09375e-05	0.000579379
Sergef	1.72399	0.00960936	0.136876
Glipr1	1.72097	0.105706	0.556371
Phgdh	1.71773	0.100667	0.548097
Gchfr	1.71161	0.0207152	0.221485
Trib3	1.71101	7.48231e-05	0.00308411
Rps28	1.69729	0.0262941	0.25882
Mmp23	1.69584	0.0106639	0.147439
Cxcl16	1.69403	0.0210551	0.223245
Erdr1	1.69141	0.125466	0.58696
Fxyd6	1.68895	0.00255017	0.0576958
Tmem254a	1.68669	2.09635e-05	0.00103175
Il3ra	1.68321	0.0705312	0.466172
Fyb	1.67362	0.0943117	0.534778
Pilra	1.6729	0.114587	0.57296
Mfng	1.67083	3.71529e-09	4.01677e-07
Ramp3	1.66822	0.00233195	0.0540569
Ch25h	1.66472	0.121017	0.578969
Ifitm10	1.66105	0.135146	0.606526
Eno1	1.66016	7.53831e-05	0.00309752
Enkd1	1.66008	0.119434	0.577682
Plvap	1.65889	0.0106176	0.146953
Trp53i11	1.6568	5.94736e-11	8.5267e-09
Oas1a	1.65199	1.65992e-06	0.000101834
Upp1	1.65176	0.000320977	0.0111413
S100a6	1.65154	0.00201146	0.0486934
Atox1	1.65111	0.0185023	0.206929
H2-DMa	1.65059	0.0237055	0.242572
Scx	1.64341	0.000128863	0.00504365
Ptgds	1.64292	0.0397356	0.327775
Tyrobp	1.6416	0.0306842	0.280011
Tmem176b	1.6369	0.000578927	0.0182245
Tmem255b	1.63678	0.00447181	0.0823109
Cd14	1.63582	0.0043434	0.0810318
Ssu2	1.6337	0.0193576	0.211714
Cavin3	1.63047	0.00442715	0.0818993
Tubb3	1.62769	0.12519	0.586079
Ccl17	1.6214	0.147089	0.626109
Paxx	1.61653	0.0397969	0.327871
Rnasek	1.61527	0.040518	0.331946
AI413582	1.61416	0.00822812	0.123328
Klhdc3	1.60803	0.0153146	0.183043
Mfap2	1.6072	0.0284174	0.269412
Snord104	1.60109	0.0612496	0.427225
Lmna	1.59896	0.0183789	0.206138
Pcna-ps2	1.59566	0.149169	0.628861
Gngt2	1.59543	0.00296924	0.0646955
Tmem132a	1.59484	0.0113796	0.153946
Gpx4-ps2	1.59462	0.0445328	0.354184
H2aj	1.59357	0.0250244	0.251388
Exosc5	1.58829	0.0358022	0.306608
Fxyd2	1.58782	0.0124615	0.161461
Izumo4	1.58741	0.150672	0.630568
Fcgr4	1.58529	0.15667	0.643162
Hyi	1.58501	0.0524262	0.391563
Grrp1	1.58333	2.70603e-08	2.53139e-06
Bcl3	1.58122	3.81446e-07	2.71961e-05
Trim65	1.57757	0.140195	0.614033
Tpi-rs11	1.57568	0.162197	0.651257
Fbxl8	1.57327	0.0042729	0.0800562
Fstl3	1.5703	0.00294755	0.0644746
Stk32c	1.56792	0.14939	0.628937
Tmem238	1.56742	0.0048682	0.0866553
Nppb	1.56568	2.19705e-08	2.1466e-06
Cracr2b	1.56203	0.0979821	0.54188
Tmem254b	1.56112	0.000760296	0.022485
Emp3	1.55375	0.0260484	0.257362
Arc	1.55257	0.00115474	0.0315343
Tyms	1.55257	0.000603819	0.0187839
Tmem160	1.54735	0.0468656	0.366209
Zbp1	1.5434	0.148703	0.628861
Ecm1	1.53906	0.00360876	0.0733428
Kctd17	1.5341	0.0457798	0.360714
Crip1	1.53011	0.0153346	0.183043
Fzd2	1.52988	0.00566491	0.0951849
Dancr	1.52918	0.068673	0.458167
Ifitm3	1.52837	0.000957712	0.0271078
Icam2	1.52544	0.000491062	0.0158753
Clic1	1.52255	0.000362934	0.0123062
Psmb9	1.52185	0.0164164	0.191313
Cotl1	1.52118	4.85657e-05	0.00210718
Ctu2	1.51395	0.0335945	0.295408
Slamf9	1.51332	0.0122296	0.160187
Cxcl10	1.51176	0.0610986	0.42705
Ifitm2	1.51031	0.00865526	0.127556
Ppp1r35	1.50655	0.017313	0.198746
Sncg	1.50414	0.0364185	0.310311
C1qb	1.50368	0.0299141	0.27654
Mfap5	1.50003	4.88775e-05	0.00211375
Acrbp	1.49969	0.181155	0.677343
Bax	1.49962	0.000569223	0.0179618
Uap1l1	1.4992	0.0176342	0.200513
Egfl7	1.49442	0.00021788	0.00787352
Higd1b	1.49037	0.00531633	0.091306
Ermard	1.48786	0.0165665	0.192522
Arhgap27os1	1.48583	0.152189	0.63466
Tnnt3	1.48505	0.17819	0.675014
Batf	1.48494	0.165372	0.657646
Ltb	1.48209	0.0244907	0.248678
Smagp	1.48181	0.0191801	0.210295
Tmem88	1.47984	4.89475e-06	0.000277089
Hlx	1.47886	5.80637e-08	4.94103e-06
Cdh16	1.47856	0.0860143	0.511741
Cd68	1.47856	0.0558426	0.403225
Ptrh1	1.4739	0.0253477	0.252167
Mir7225	1.47332	0.148894	0.628861
Nbl1	1.47012	0.0151434	0.181748
Rpl21-ps8	1.46673	0.0213974	0.225425
Cib2	1.46563	0.180112	0.676354
Mest	1.46184	0.0551099	0.40147
Tk1	1.45912	0.17799	0.675014
Sfn	1.45837	0.0218994	0.229394
Scand1	1.45503	0.0485784	0.374926
S100a4	1.45334	1.5612e-06	9.66769e-05
Ripk3	1.45173	0.00413166	0.0786158
Slx4	1.45141	0.192716	0.691303
Clec4a2	1.44946	1.7135e-05	0.000859355
Selplg	1.44762	0.0524949	0.391855
Rps16-ps2	1.44621	0.0443602	0.353837
Rpl28-ps1	1.44559	0.0390875	0.32405
Bcl7c	1.44439	0.0477527	0.370773
Sox18	1.44264	0.000440698	0.014532
Snhg16	1.44031	0.0808959	0.497676
Laptm5	1.43817	0.00700736	0.110163
Tmem254c	1.43057	0.000730221	0.02189
Tmem273	1.42937	0.175643	0.671913
Gtpbp6	1.42849	0.051773	0.388666
Zfp280d	1.42694	0.182746	0.679395
Zfp593	1.42487	0.00272328	0.0611926
Zfp414	1.42482	0.0300114	0.276914
Lrrc32	1.42121	0.00150097	0.0385172
Dpm3	1.41969	0.072264	0.469538
Vamp8	1.41734	0.0548354	0.400792
Mif	1.41425	0.0355174	0.305195
Rps15	1.4137	0.0621803	0.430144
Spsb2	1.41301	0.0235065	0.24091
Slc15a3	1.41154	0.00304468	0.0658349
Ino80b	1.41079	0.0664994	0.4482
Mir703	1.41069	0.0292737	0.272876
Eng	1.40948	0.000660542	0.0201214
Rrp7a	1.40935	0.102836	0.550475
Sipa1	1.40917	0.006003	0.0986047
Amdhd2	1.40802	0.0155479	0.184848
Socs3	1.40451	0.202884	0.706826
Cenpx	1.40434	0.0447291	0.354426
Snord35a	1.40215	0.222579	0.723732
Cdiptos	1.40173	0.212935	0.717406
Pusl1	1.39943	0.0846033	0.508475
Ucp2	1.39816	0.00514858	0.0899467
Zfp113	1.39782	0.20784	0.711778
Renbp	1.39723	0.20561	0.707906
Csf2ra	1.39549	0.140284	0.614033
Map6	1.39543	0.0136557	0.169763
Tmem158	1.39471	0.184453	0.68121
Csrp2	1.39294	0.00688271	0.108983
Lyl1	1.39198	0.000935948	0.0267211
Clec2d	1.39027	0.00152021	0.0387573
Ctsz	1.38861	2.3047e-05	0.00111761
Pih1d1	1.38584	0.0515588	0.388384
Plekho1	1.38538	0.0177563	0.201231
Nup214	1.37951	0.0608286	0.425868
Nts	1.37706	0.0600311	0.422524
Fam71e1	1.37683	0.186684	0.682821
Tagln2	1.37678	0.00015833	0.00603574
Snord42b	1.37294	0.249202	NA
Smim24	1.36778	0.0565757	0.406889
Gpihbp1	1.36637	0.00182267	0.04519
Tpgs1	1.36606	0.0748256	0.478637
H2-T23	1.36519	0.0253277	0.252167
Fau	1.36512	0.0471825	0.368105
Ier2	1.36134	0.0069138	0.109344
Mospd3	1.35477	0.0247123	0.249774
Rras	1.35253	0.032648	0.291161
Hspa1a	1.35155	0.130634	0.597457
Rtel1	1.34863	0.226504	0.729335
Cd37	1.34782	0.21845	0.721858
Mthfd2	1.34762	0.195305	0.695292
Emilin1	1.34759	0.002611	0.0589711
Egr3	1.34473	0.0927233	0.530445
Sh3gl1	1.34273	0.00664945	0.106742
Tgfb1i1	1.34129	0.0033889	0.0702823
Srrd	1.33686	0.102074	0.54931
Il4ra	1.3352	5.63159e-15	1.42847e-12
Tgfb1	1.33491	0.000412524	0.0137109
Lbx2	1.33326	0.0158731	0.187604
Rasgrp2	1.33317	0.0585899	0.415261
Rps6-ps3	1.33274	0.02862	0.269525
Gpsm3	1.33244	0.0195066	0.212483
Tbkbp1	1.33117	0.0416537	0.338517
Rps19	1.33088	0.0270601	0.263046
Cox4i2	1.33019	0.0532227	0.394608
Abhd11os	1.32883	0.217941	0.721366
Clu	1.32803	0.0267151	0.261017
Serpinf1	1.32779	0.00285241	0.0633125
Dct	1.32769	0.0278902	0.26696
Eva1b	1.32736	0.00695483	0.109644
Fcer1g	1.32667	0.0418438	0.339449
Nnmt	1.32654	0.0105468	0.146433
Ftl1	1.32385	0.0352722	0.303925
Klk8	1.32338	0.00190229	0.0465515
Elovl1	1.32171	0.00859095	0.127058
N4bp3	1.32058	5.19922e-05	0.0022338
Nr2c2ap	1.32053	0.0719987	0.469528
Hspg2	1.31964	0.0397898	0.327871
Cyba	1.31955	0.0423447	0.342654
Slc25a1	1.31904	0.00666428	0.106742
Bst2	1.31784	5.91707e-07	4.023e-05
Ssbp4	1.31716	0.0646929	0.439166
Gja4	1.31597	0.000358071	0.012204
Rpl39-ps	1.31396	0.0323077	0.289103
Rpl10-ps3	1.31369	0.0512877	0.387448
Homer3	1.31358	0.000116676	0.00462148
Cdc20	1.31243	0.0140162	0.172296
Il20rb	1.3124	0.199145	0.699714
Tmsb10	1.31228	1.19903e-06	7.67728e-05
Ubtd1	1.31207	0.0588836	0.416447
Rhoc	1.31041	1.33358e-05	0.000687108
Ctla2a	1.30943	0.0215294	0.226453
Fam57b	1.30932	0.0162671	0.190553
Rac2	1.3092	0.0278389	0.266663
Cmtm7	1.30848	0.041765	0.339212
Smim1	1.30702	0.126208	0.588435
Rps29	1.30593	0.0455925	0.359453
Pcolce	1.30557	0.0301866	0.277814
Rpl10-ps6	1.30547	0.0702367	0.465305
Gadd45g	1.30489	0.00229287	0.0532445
Ckap2	1.30175	0.233001	0.734435
Birc5	1.30089	0.23092	0.733354
Pafah1b3	1.3002	0.108682	0.561508
Ccna2	1.29993	0.0975884	0.540994
CAAA01118383.1	1.2993	0.0481739	0.372895
Il2rg	1.29571	3.32811e-06	0.000195972
Atoh8	1.29249	0.0568197	0.407639
Ankrd37	1.29226	0.000351645	0.0120473
Snhg18	1.29132	0.00447437	0.0823109
Evi5	1.29121	0.231268	0.733354
H2-Eb1	1.28992	0.0912493	0.527744
Chac1	1.28817	0.0693761	0.462391
Trappc6a	1.28716	0.0399152	0.328026
Cklf	1.28622	0.0213201	0.22497
Lsp1	1.28538	0.0248076	0.25032
Cfp	1.28419	0.248338	0.751107
Cyth4	1.28417	0.24773	0.750638
Thy1	1.28056	0.0156155	0.18539
Foxs1	1.27986	0.00400592	0.0772488
Tspan17	1.2792	0.0396985	0.327674
Ly6a	1.27798	2.07207e-08	2.05494e-06
Ly6e	1.27617	0.00929484	0.133988
Maff	1.27401	0.00904089	0.131767
Mfge8	1.27371	0.0252421	0.252167
Sparc	1.27265	9.75299e-15	2.38226e-12
Fndc10	1.27242	0.0262049	0.258521
Ccdc159	1.27172	0.0674594	0.452129
Tnfrsf12a	1.27143	0.0252078	0.252167
Myl9	1.27124	0.062391	0.430407
Col18a1	1.27098	0.212406	0.717406
Tradd	1.27042	0.25098	0.756635
Bola2	1.27004	0.0687674	0.458565
Fam174c	1.2685	1.39125e-05	0.000714032
Rpl35a-ps6	1.26703	0.0137828	0.170484
C1qa	1.26599	0.0583014	0.414702
Selenow	1.26575	0.0445147	0.354184
Brms1	1.26548	0.0949526	0.536141
Rps18-ps3	1.26453	0.260759	0.76283
Mt1	1.26396	0.0489724	0.376547
Sec24d	1.26084	0.233976	0.735672
Rpl15-ps5	1.25909	0.263602	0.766322
Icam4	1.25696	0.266358	0.766451
Ctsa	1.25678	0.0646394	0.439029
Fam129b	1.25469	0.00201197	0.0486934
Gp9	1.25382	0.212123	0.717217
Cd72	1.25354	0.258804	0.761971
Ttll7	1.25314	0.258484	0.76191
AW146154	1.25257	0.0274352	0.26437
Capns1	1.25239	0.215286	0.718998
Cd300c2	1.2514	0.158398	0.645501
Ism1	1.25108	0.0272405	0.263552
Clec4d	1.25099	0.0297192	0.275279
Bcl2a1b	1.25074	0.00183864	0.0453454
Tead4	1.25047	0.0245414	0.249001
Trip13	1.25038	0.0246464	0.249682
Cdk6	1.24983	0.0281639	0.268218
Pmaip1	1.24942	0.0306972	0.280011
Ankrd2	1.24919	0.0303314	0.278601
Fjx1	1.24917	0.0227484	0.235396
Rpl18a	1.24912	0.0721913	0.469528
Gimap3	1.24911	0.0275264	0.265017
Jazf1	1.2491	0.0209287	0.22298
Sec14l2	1.24869	0.0284322	0.269412
Oas1c	1.24859	0.0327865	0.291804
Sapcd2	1.2484	0.0330164	0.292224
Fam83d	1.24836	0.0291455	0.272065
Fscn1	1.24805	1.18932e-05	0.000620047
Nemp2	1.24781	0.021152	0.223733
Rarg	1.24725	0.000626224	0.0193777
Scn1b	1.2471	0.0127074	0.163843
Ccsap	1.2468	0.0305323	0.279667
Srd5a1	1.24677	0.0213153	0.22497
Brsk1	1.24661	0.0206187	0.220911
Cdkn2b	1.24585	0.0309911	0.281524
Foxp1	1.24578	0.0210214	0.223245
Srpx	1.2457	0.0189564	0.209053
Tirap	1.24443	0.0175398	0.19993
H2ac18	1.24389	0.270754	0.771998
Card9	1.24387	0.033033	0.292224
Pawr	1.24378	0.0178522	0.201601
Mpv17l2	1.24373	0.0548601	0.400792
Igfbp6	1.24372	0.0066678	0.106742
Nefl	1.24362	0.0367282	0.31134
Crabp2	1.24353	0.0285681	0.269525
St6galnac4	1.24337	0.0574217	0.41118
Alkbh2	1.24309	0.250483	0.755834
Tspan4	1.24278	0.0760329	0.482487
BC028528	1.24276	4.03788e-08	3.59515e-06
Arap1	1.24269	0.0595994	0.420158
Slc9a3r2	1.24265	0.00859258	0.127058
Sox9	1.24227	0.0232679	0.238768
Zfp219	1.24215	0.02957	0.274667
Npdc1	1.24196	0.00769896	0.117262
H1f10	1.24193	0.268566	0.768413
Tmeff2	1.24158	0.0388854	0.322984
Hcar1	1.24066	0.0272091	0.263552
Ncam1	1.24019	0.0185203	0.206929
Dhh	1.24015	0.0186031	0.207417
Endou	1.24009	0.0168956	0.194802
Rpl41	1.24005	0.0625263	0.430692
P2rx1	1.23967	0.0343479	0.29924
Cfap300	1.23947	0.0358691	0.306619
Nek2	1.23871	0.0150585	0.181075
Pold4	1.23841	0.0365647	0.310884
Ccdc107	1.23813	0.0678488	0.453586
Pdzd2	1.23812	0.0164114	0.191313
Reep2	1.23807	0.0216192	0.226856
Myl6	1.23768	0.0103584	0.144579
Pole2	1.23616	0.0309113	0.281186
Aoc2	1.23552	0.033023	0.292224
Gpr39	1.23502	0.015999	0.188754
Omd	1.23409	0.0459593	0.361912
Ifit3	1.23293	8.10597e-07	5.39989e-05
Serpinb9b	1.23259	0.0132092	0.167046
Ostn	1.23258	0.0274391	0.26437
Zfp398	1.23221	0.0237526	0.242866
Plk1	1.23221	0.0134391	0.16818
Srsf3-ps	1.23195	0.0463431	0.364065
Ttll4	1.23162	0.0198404	0.214856
Pik3cg	1.23131	0.0371618	0.314006
Comp	1.23128	0.0478273	0.370866
Ltc4s	1.23125	0.0734047	0.474685
Syn2	1.23123	0.0175106	0.19993
Exoc3l2	1.23113	0.0487603	0.37589
Slc39a11	1.23071	0.0131944	0.167019
Comtd1	1.22898	0.112387	0.568455
Foxf1	1.22876	0.050386	0.38332
Crispld1	1.2281	0.019156	0.210206
Eif2ak4	1.22762	0.020634	0.220911
Hcls1	1.22732	1.86884e-13	3.91269e-11
Prcd	1.22676	0.0319071	0.286722
Arhgef39	1.22645	0.0517027	0.38846
Zfp385b	1.22586	0.0247363	0.249825
Zfp296	1.22583	0.0441944	0.35286
Zfp78	1.22543	0.0434997	0.349003
Ecscr	1.22441	2.4797e-08	2.37009e-06
Sytl2	1.22381	0.0209492	0.223019
Tnf	1.22347	0.276741	0.775468
Zfp59	1.22307	0.0118096	0.157104
Bin2	1.22303	0.0354841	0.305108
Igfbp2	1.22286	0.0140917	0.172741
Zdhhc12	1.22211	0.264575	0.766322
Tnfrsf26	1.22187	0.0110694	0.150367
Rpl38	1.22123	0.0398507	0.328026
Ada	1.22039	0.0362718	0.309639
H2-T10	1.22035	0.0110032	0.149621
Prxl2b	1.22029	0.0842112	0.507653
Zfp597	1.22	0.0132883	0.167404
Timm13	1.21999	0.101692	0.548552
Adm2	1.21975	0.0528491	0.392801
Ndc80	1.21956	0.0105606	0.146472
Kif13a	1.2193	0.0476336	0.370773
Vwa1	1.21728	0.0143243	0.17478
Ccdc85b	1.2172	0.0194898	0.212483
Synpo	1.21715	0.138407	0.611085
Nog	1.21704	0.0414652	0.337193
Jrk	1.21688	0.0120281	0.158809
Itih4	1.21476	0.0547649	0.400792
Pcsk4	1.21395	0.0567318	0.407639
Zfp39	1.21392	0.0108027	0.148271
Kifc1	1.21377	0.0113732	0.153946
Susd3	1.21285	0.0553352	0.402133
Troap	1.2119	0.0533509	0.39502
Asb6	1.21164	0.0177144	0.201078
Pde1b	1.21148	0.0103559	0.144579
Ncaph	1.21094	0.0111435	0.151217
Tmc6	1.20986	0.0677629	0.453242
Rpl36	1.20963	0.0902413	0.524354
Shisa3	1.20934	0.0118353	0.157104
Nat14	1.20846	0.00046426	0.01512
Septin1	1.20834	2.42706e-05	0.00115989
Ifi30	1.20808	0.0558523	0.403225
Igkj1	1.2079	0.307876	NA
Adprhl2	1.20783	0.0610683	0.42705
Nfkbie	1.20741	0.00886749	0.129894
Car7	1.20738	0.00504255	0.0889187
Rps6ka4	1.20693	0.0620004	0.429735
Prkcg	1.20666	0.01446	0.176273
Apaf1	1.20617	0.0139673	0.171856
H2-Ab1	1.20532	0.0713066	0.468833
Dio3	1.20527	0.0672773	0.451596
Galk1	1.20524	0.111045	0.565125
Pcdhga5	1.20516	0.00957068	0.136582
Dph7	1.20504	0.0658078	0.44481
Synrg	1.20437	0.0611563	0.42705
Cthrc1	1.20381	0.0286285	0.269525
Ttr	1.20369	0.0490296	0.376646
Ckap2l	1.20324	0.00908631	0.132283
Postn	1.20275	0.284996	0.786013
Rasal2	1.20262	0.00938103	0.134746
Ftl1-ps1	1.20253	0.0841808	0.507653
Ldlrad4	1.20195	0.280324	0.779619
Chaf1a	1.20184	0.00926531	0.133708
Bcas3	1.2013	0.0516294	0.38846
Pthlh	1.20098	0.0317997	0.286679
Epop	1.20086	0.0664203	0.447895
Psrc1	1.20022	0.0148915	0.180201
Rufy2	1.20015	0.00802034	0.120763
Col6a3	1.19952	0.0677339	0.453242
Fhad1	1.19785	0.0721425	0.469528
Mir5113	1.1975	0.215256	0.718998
Gdf6	1.19731	0.00779967	0.118428
Vgll3	1.19637	0.00769745	0.117262
Plod3	1.19611	0.000786721	0.0229207
Mtmr4	1.19508	0.0290371	0.27167
H2-D1	1.19483	0.000698634	0.0211353
Pak1	1.19402	0.0358228	0.306608
Fam89b	1.19374	0.0580988	0.414055
Pycr1	1.19324	0.0699183	0.464751
Zmym6	1.19309	0.011329	0.153576
Lsm4	1.19308	0.0848777	0.509575
Pilrb1	1.19264	0.0716633	0.469528
H2-Q7	1.19258	0.0131813	0.167014
Phf13	1.19225	0.00733071	0.113544
Mx2	1.19216	0.0584222	0.415121
Hrct1	1.19202	0.006265	0.102019
Spi1	1.19196	0.283199	0.784691
Sugct	1.19192	0.0759209	0.482487
Pamr1	1.19055	0.00733448	0.113544
Rpl38-ps2	1.18905	0.125491	0.58696
Cdca7	1.18752	0.036901	0.312203
Snhg12	1.18626	3.16922e-05	0.00146161
Slc35e4	1.18591	0.0645684	0.438772
Bbs9	1.18564	0.0286486	0.269525
Adamts4	1.18551	0.00667642	0.106742
Nusap1	1.18487	0.00695787	0.109644
Rab19	1.18468	0.0796795	0.493414
Camsap1	1.18462	0.00935992	0.134632
Pgls	1.18444	0.0957591	0.53816
Epb41l1	1.18416	0.00966715	0.137403
Cysltr1	1.18296	0.00642983	0.104188
Rpl28	1.18291	0.0716726	0.469528
Mcm10	1.1826	0.0782539	0.488948
Nubp1	1.18146	0.0300428	0.276914
Fcrls	1.18066	0.0630931	0.432986
Arhgef11	1.1801	0.00634733	0.103105
Ntan1	1.17984	0.105356	0.555313
Gas5	1.1784	0.00373818	0.0740476
Gxylt1	1.1777	0.00780243	0.118428
Rnd2	1.17746	0.0414495	0.337193
Fbxo2	1.17707	0.0637654	0.434641
Rab3b	1.17704	0.0805931	0.49674
Fxyd1	1.17683	0.112562	0.568455
Pvalb	1.17644	0.0699416	0.464751
Psmb8	1.17613	0.0120795	0.158979
AC147806.2	1.17611	0.0759746	0.482487
Tmem234	1.17557	0.0496654	0.379638
Mms22l	1.17516	0.0661743	0.446922
Rnaseh2c	1.1747	0.0707235	0.466655
Mlana	1.17459	0.0362928	0.309639
Ccl21b	1.17406	0.159503	0.647115
Snora31	1.17386	0.216703	0.719433
Aup1	1.17349	0.0917792	0.528584
Anxa2	1.17325	3.85766e-09	4.13679e-07
Bgn	1.17325	3.70888e-07	2.65871e-05
C77080	1.17258	0.00585522	0.0973716
Pmm1	1.17169	0.0612877	0.427265
Rpl37rt	1.17136	0.091465	0.527744
Fancc	1.17123	0.0340042	0.297316
Ccl5	1.17112	0.273911	0.77266
Ccdc157	1.17076	0.0065457	0.105656
Urb2	1.17046	0.00556668	0.0940544
Arhgdia	1.16985	0.0175513	0.19993
Map3k10	1.16973	0.0377138	0.316642
Rnase1	1.16961	0.0888724	0.521872
Def6	1.16945	0.28563	0.786013
Mansc1	1.16943	0.0072445	0.113351
Hpn	1.16929	0.0211863	0.223916
Frzb	1.16884	0.107237	0.559675
Ppargc1b	1.16881	0.0607596	0.425834
Aif1	1.16876	0.00800834	0.12072
Zfp771	1.16859	0.126656	0.588608
Bad	1.16855	0.0899761	0.523967
Atf7	1.16837	0.30063	0.801399
Ccdc124	1.16831	0.117802	0.574414
Hp	1.16795	0.30174	0.802619
Fxyd7	1.16722	0.0886149	0.521334
Shisa5	1.16707	1.17625e-06	7.56819e-05
Sertad1	1.16666	0.000412677	0.0137109
Nkg7	1.16639	0.082922	0.503332
Dnajc13	1.16599	0.27229	0.772323
Golm1	1.16582	0.00529659	0.091306
Mbd5	1.16574	0.0557501	0.403225
Ifitm5	1.16555	0.0765769	0.484669
Yipf2	1.1653	0.302906	0.802619
Rhog	1.16501	0.00630793	0.102591
Vgll2	1.1645	0.028605	0.269525
C2cd4b	1.16416	0.0895218	0.523169
Kif23	1.16325	0.0128326	0.164172
Kif22	1.16323	0.0115086	0.154423
Lgals9	1.16315	4.32421e-06	0.000247984
Hspb1	1.16243	0.0605141	0.425017
Ccl21d	1.15991	0.17478	0.671913
Usp43	1.15927	0.00557282	0.0940544
Egfl8	1.15861	0.0413608	0.336966
Nfkbil1	1.15761	0.074228	0.476664
Polr3a	1.15752	0.00492042	0.087349
Sqle	1.15748	0.0195085	0.212483
Pcnx	1.15683	0.00479564	0.0858832
Cacng7	1.15663	0.00642716	0.104188
Npff	1.15596	0.27082	0.772015
Nol4l	1.1558	0.00469285	0.0850257
Cenps	1.15569	0.0288841	0.271047
Pwwp2a	1.15558	0.103182	0.55089
Mybpc2	1.15492	0.305913	0.806538
Ephx1	1.15408	0.00116691	0.0318007
Dhx33	1.15388	0.00460172	0.0840674
Efemp2	1.15259	0.00368599	0.0740003
Hpgds	1.15246	0.0996579	0.544714
Wdr54	1.15231	0.00764541	0.116852
Rab10os	1.152	0.0803167	0.495731
Mfsd10	1.15079	0.0267054	0.261017
Mutyh	1.15015	0.101393	0.548105
Sec61a1	1.1494	0.0169574	0.195173
Inka1	1.14936	0.00357481	0.073217
Marchf3	1.14932	0.101907	0.548636
Eif2ak3	1.14883	0.00433303	0.0809527
Folr1	1.14841	0.0805851	0.49674
Rabac1	1.14811	0.104639	0.554532
Rpl3-ps2	1.14787	0.312105	0.812607
Unkl	1.14773	0.00971872	0.137839
Bag6	1.14681	0.124244	0.584311
Cdkn2a	1.14583	0.0344699	0.300104
Adnp2	1.14453	0.0110022	0.149621
Sema7a	1.14435	0.00200948	0.0486934
Gng8	1.14363	0.0765581	0.484669
Trp53	1.14296	0.00268183	0.0604672
Apoe	1.14241	0.146426	0.625201
Phc2	1.14094	0.0134327	0.16818
Sap130	1.14074	0.00419865	0.079115
Lrrc45	1.13931	0.309895	0.809109
Loxl3	1.13914	0.0042096	0.0791708
Atp5e	1.13873	0.0840841	0.507653
Arpc4	1.13802	0.0269335	0.26218
Efhd2	1.13747	4.06144e-05	0.00180372
Sestd1	1.13601	0.00727959	0.113417
Trnp1	1.13564	0.04067	0.332571
Slc52a2	1.13561	0.0858669	0.511621
Slc52a3	1.1353	0.305502	0.806434
Ptprv	1.13492	0.0817788	0.498919
Gimap5	1.13477	0.00727973	0.113417
Nek6	1.13382	0.00373259	0.0740476
St6galnac6	1.13381	0.244014	0.747917
Rlf	1.13312	0.00372891	0.0740476
Osbpl11	1.13245	0.00360785	0.0733428
Serpine2	1.13126	0.00993604	0.13996
Spef1	1.13093	0.0536916	0.396302
Rcc2	1.12979	0.000471136	0.0153061
Ppp1r14a	1.12933	0.0636678	0.434519
Cox5b	1.12919	0.129695	0.595846
Slco2a1	1.12914	0.00364808	0.0738009
Nr4a2	1.12881	0.00856594	0.127058
Zfp275	1.12789	0.00352916	0.0725072
S100a1	1.12741	0.133048	0.601817
Stoml1	1.12617	0.00104863	0.0289967
Dok1	1.12518	0.302871	0.802619
Ikbkb	1.12403	0.125076	0.586056
Tsr3	1.12376	0.0196052	0.213009
Ncapd2	1.12349	0.0032824	0.0694926
Gck	1.12304	0.141591	0.616625
Tnfrsf18	1.12267	0.120144	0.577723
B4galt2	1.12206	0.317041	0.81883
Numbl	1.12101	0.306649	0.806538
Smo	1.12057	0.00366152	0.0739594
Cyb561d2	1.12023	0.0239565	0.244194
Mdk	1.11952	0.0126594	0.163383
Pglyrp1	1.11931	0.308169	0.807542
Llgl1	1.11891	0.00330167	0.0695671
Mmp3	1.1178	0.0676736	0.453104
Tshz1	1.11749	0.00306199	0.0659928
Agrn	1.11677	0.000763334	0.0225243
Prdm1	1.11673	0.00449672	0.0824919
Ckap5	1.11668	0.00108881	0.0299819
Qser1	1.11665	0.00120441	0.0323781
Dennd5b	1.1166	0.00140943	0.0364517
Phf2	1.11659	0.00145245	0.0374175
Sntb2	1.11657	0.00152208	0.0387573
Map3k1	1.11656	0.00154502	0.0392151
Plcb1	1.11652	0.00170698	0.0426422
Vps13d	1.11645	3.22214e-11	4.72222e-09
Chd1	1.1164	0.00218561	0.0518494
Shf	1.1164	0.157799	0.644188
Arid1b	1.11638	0.00228913	0.0532445
Rps16	1.1162	0.0253912	0.252381
Crebbp	1.11605	0.00368357	0.0740003
Jmjd1c	1.11591	0.00429427	0.0803425
Rhobtb1	1.11587	0.00446671	0.0823109
Mief1	1.11569	0.0052216	0.0907153
Rptor	1.11536	0.00669517	0.106912
Dkk3	1.11533	0.006814	0.10816
Atp13a3	1.11521	0.00734031	0.113544
Pknox1	1.11443	0.0107462	0.147956
Rpl37	1.11391	0.078519	0.489908
Crabp1	1.11277	0.12083	0.578383
Osbpl7	1.1123	0.119767	0.577723
Tnfrsf25	1.11129	0.117504	0.574414
Dohh	1.11105	0.136623	0.609486
Il34	1.1106	0.14237	0.617431
Ndufa4l2	1.11026	0.119487	0.577723
Fanca	1.10956	0.0374549	0.315297
Esm1	1.10942	0.291089	0.790502
Ap2s1	1.10887	0.0719114	0.469528
Gamt	1.10876	0.0981677	0.542451
Spaca6	1.10798	0.00102773	0.0285385
Srm	1.10788	0.0372119	0.314211
Mroh1	1.1078	0.191894	0.689103
Sting1	1.10697	0.131449	0.599729
Mrip-ps	1.1058	0.129507	0.595634
Ciao2b	1.10496	0.058221	0.414428
Rbp7	1.10372	2.2162e-05	0.00107866
Romo1	1.10288	0.103024	0.550751
Bex1	1.10265	0.0246024	0.249428
AV356131	1.10256	0.331957	0.834796
Ighg2c	1.1024	0.00388307	0.0756347
Id3	1.10162	0.000414672	0.0137425
Lgals3bp	1.10087	6.63962e-16	1.99038e-13
Josd2	1.10037	0.159886	0.648292
Necap2	1.09899	1.5934e-06	9.82099e-05
Ccl2	1.09801	0.16922	0.663105
Car11	1.09777	0.119989	0.577723
Mrpl54	1.097	0.105687	0.556371
Sorbs3	1.09661	0.284781	0.786013
Tsga10	1.09589	0.0774644	0.486816
Btaf1	1.09559	0.0783772	0.489255
Wnt2	1.09528	0.0793125	0.491835
Prrx2	1.09507	0.0799685	0.494276
Ddit3	1.09505	0.0340144	0.297316
BC064078	1.09497	0.0802712	0.495682
Ache	1.09497	0.0802712	0.495682
Cd7	1.09475	0.0809337	0.497676
Inca1	1.09475	0.0809337	0.497676
Nr4a1	1.09408	0.0871421	0.515659
Zfp493	1.09362	0.0843306	0.507848
Sypl2	1.09337	0.0850484	0.509773
Mvb12a	1.0933	0.112805	0.568984
Dkk2	1.09323	0.0854493	0.510683
Haspin	1.09323	0.0854493	0.510683
Ager	1.093	0.086146	0.511948
Ptx3	1.09291	0.0864354	0.512858
Cbr3	1.09271	0.0244035	0.248174
Mbd6	1.09268	0.129092	0.594945
Gsdmd	1.09266	0.000627314	0.0193777
Pkp3	1.09253	0.0875294	0.516561
Akr1b8	1.09244	0.00388782	0.0756347
Pcdhb13	1.09206	0.0889042	0.521872
Pld4	1.09178	0.329692	0.831978
Gnal	1.09175	0.0898064	0.523967
Epor	1.09164	0.0901215	0.524119
Trp53cor1	1.09095	0.0921095	0.529148
Acan	1.09092	0.0922108	0.5293
Rd3	1.0905	0.0934075	0.531376
Zfp966	1.09048	0.0934642	0.531376
Cenpn	1.09048	0.0934642	0.531376
Lpcat4	1.09042	0.319375	0.821642
Eaf2	1.09003	0.0947539	0.535248
Farp2	1.09003	0.0947539	0.535248
Asprv1	1.09003	0.0947444	0.535248
AC122821.1	1.08996	0.10627	0.557574
Ush1c	1.08981	0.0953613	0.537295
Hectd2	1.08981	0.0953613	0.537295
Zfp995	1.08957	0.0960815	0.538499
Dnase1l2	1.08955	0.0961221	0.538499
Eml6	1.08931	0.0967729	0.540404
Tnfsf18	1.08908	0.0974489	0.540994
Serp2	1.08904	0.0975426	0.540994
Chadl	1.08893	0.312038	0.812607
Npl	1.08858	0.0988578	0.543986
Rad18	1.08858	0.0988578	0.543986
Ptch2	1.08852	0.099008	0.544241
Ska1	1.08826	0.0997322	0.544714
Ap1s1	1.08799	0.0874595	0.516561
Serpina1e	1.0877	0.101285	0.548097
Pcdhb9	1.0877	0.101285	0.548097
Rnf227	1.08752	0.101809	0.548552
Myo1f	1.08752	0.101809	0.548552
Arpc1b	1.08727	2.63879e-07	1.94964e-05
Fam180a	1.08712	0.102889	0.550475
Samsn1	1.08712	0.102889	0.550475
Zfp951	1.08712	0.102889	0.550475
Hoxa7	1.08696	0.103355	0.551031
Bin1	1.08692	0.0358018	0.306608
Prr33	1.08683	0.103697	0.551897
Pmf1	1.08658	0.165503	0.657722
Capn12	1.08652	0.104548	0.554532
Ctxn1	1.08652	0.104548	0.554532
Zfp947	1.08638	0.104952	0.554532
Spag1	1.08638	0.104952	0.554532
Mcemp1	1.08623	0.105366	0.555313
Fkbp8	1.08622	0.138959	0.611736
Serpina1b	1.08524	0.108042	0.560496
Srms	1.08524	0.108042	0.560496
Mybphl	1.08493	0.108882	0.561508
Zswim8	1.0846	0.0952998	0.537295
Gpr135	1.08456	0.109884	0.56341
Rhbdl2	1.0845	0.110073	0.56341
Tnfsf14	1.08424	0.110735	0.565125
Unc93b1	1.08399	0.00297367	0.0646955
Ighm	1.0839	0.190561	0.688778
H2-T-ps	1.08385	0.111794	0.566806
Rgs14	1.08385	0.111794	0.566806
Dusp2	1.08382	0.1119	0.566806
Fam178b	1.08353	0.112657	0.568455
Prr22	1.08353	0.112657	0.568455
Il17rc	1.08336	0.139311	0.6123
Dipk2b	1.08311	0.113793	0.571785
Tcf24	1.0831	0.113776	0.571785
Kcnj4	1.08278	0.114651	0.57296
Tbx1	1.08278	0.114651	0.57296
Ccdc24	1.08278	0.114651	0.57296
Gdf1	1.08278	0.114651	0.57296
Foxd2	1.08237	0.115756	0.573636
Ifi27l2a	1.08235	0.0767815	0.484843
Dap	1.08223	5.30791e-08	4.54619e-06
Psenen-ps	1.08203	0.239133	0.744083
Aqp5	1.08199	0.116722	0.574248
Rhoh	1.08159	0.117793	0.574414
Lax1	1.08151	0.117975	0.574414
Kctd8	1.08078	0.119908	0.577723
Scube1	1.08078	0.119908	0.577723
Amz1	1.08078	0.119908	0.577723
Rcn3	1.08057	0.0555791	0.402575
Igha	1.08021	0.0989644	0.544241
Dclk3	1.07993	0.122106	0.580741
Creb5	1.07993	0.122106	0.580741
Fam135a	1.07976	0.12252	0.580997
Larp6	1.07976	0.12252	0.580997
Rbm41	1.07976	0.12252	0.580997
AU021092	1.0794	0.0108915	0.148869
Dnajb3	1.07905	0.124393	0.584311
BC051226	1.07852	0.243519	0.747677
Pld6	1.07811	0.126774	0.588608
Rpl7-ps9	1.07789	0.144333	0.623158
Cetn4	1.07783	0.127459	0.590301
Npy	1.07748	0.141563	0.616625
H2-Oa	1.07746	0.128414	0.593357
Gzmb	1.07714	0.129255	0.595071
Cdc25c	1.07679	0.130093	0.596311
Nos1ap	1.07679	0.130093	0.596311
Crym	1.07641	0.131063	0.598796
Pex1	1.07581	0.34051	0.84662
Rictor	1.07569	0.132848	0.601536
Oip5	1.07569	0.132848	0.601536
Agap3	1.07517	0.0114017	0.154011
Dlg2	1.07502	0.134548	0.604869
Eif6	1.07486	0.0757785	0.482487
Camkmt	1.07453	0.135732	0.607361
Gpx1	1.07423	0.00812643	0.122221
Aqp2	1.07413	0.136735	0.609486
Nova2	1.07398	0.00135635	0.0354127
Xlr4a	1.07388	0.137375	0.610586
Exo1	1.0736	0.138087	0.611085
Ccl8	1.07334	0.136965	0.609786
Cdc42bpg	1.0733	0.138757	0.611085
Cenph	1.0733	0.138757	0.611085
Ackr1	1.0733	0.138757	0.611085
Mfap4	1.0732	0.0811101	0.497832
Vim	1.073	0.0290121	0.27167
Hrob	1.07289	0.139776	0.613322
C1qtnf3	1.07267	0.140334	0.614033
Rhod	1.07257	0.0522462	0.39044
Rpl35a-ps4	1.07217	0.050087	0.381877
Marcksl1	1.07203	0.0058268	0.0972472
Tmem202	1.072	0.141931	0.616625
Fbxo17	1.072	0.141931	0.616625
Lst1	1.07158	0.213955	0.718901
Nthl1	1.07076	0.0625303	0.430692
Mbtd1	1.07062	0.145269	0.623876
Pcsk1	1.07062	0.145269	0.623876
Hoxa2	1.07062	0.145269	0.623876
Cd74	1.07045	0.0906496	0.5258
S100a7a	1.07018	0.146324	0.625006
Cenpk	1.06915	0.148783	0.628861
AA914427	1.06915	0.148783	0.628861
Prrg2	1.06865	0.000776093	0.0227481
Dock7	1.06861	0.150113	0.629884
Nrxn2	1.06845	0.150444	0.630356
Rpl3-ps1	1.06829	0.00412158	0.0786158
Pbld2	1.06758	0.152489	0.635089
Etv4	1.06758	0.152489	0.635089
Tnfsf13os	1.0673	0.153151	0.635323
Rpl36-ps2	1.06712	0.153584	0.636368
Ccm2l	1.06711	0.341769	0.848409
F2rl3	1.06697	0.346456	0.85496
Rex1bd	1.06686	0.135704	0.607361
Pex26	1.06591	0.156404	0.643013
Kcp	1.06545	0.157512	0.643246
Ntm	1.06545	0.157512	0.643246
Rnf39	1.06545	0.157512	0.643246
Usf2-ps1	1.06545	0.157512	0.643246
Hamp	1.06523	0.15944	0.647115
Bud23	1.06495	0.158775	0.646371
Tcap	1.06484	0.207469	0.711155
Atat1	1.06469	0.33429	0.838745
Isg15	1.06438	0.00408381	0.0784068
Arid1a	1.06434	0.158935	0.646821
Use1	1.06412	0.10714	0.55945
Ccl3	1.06412	0.160547	0.649378
Cpne7	1.06412	0.160547	0.649378
Gpr1	1.06412	0.160547	0.649378
Kansl2-ps	1.06412	0.160547	0.649378
Uba52-ps	1.06386	0.161158	0.650587
Tmem221	1.06372	0.161523	0.650587
Rps19-ps1	1.06363	0.161685	0.650587
Lamtor3-ps	1.06314	0.162865	0.652151
Bbc3	1.06282	0.000183143	0.00682389
Aunip	1.0622	0.164942	0.656482
Ccnf	1.0622	0.164942	0.656482
Atp5d	1.06157	0.167481	0.660805
Ltbp4	1.06141	0.020114	0.216929
Rps18-ps6	1.06098	0.167742	0.66124
Hspbp1	1.0609	0.200074	0.700794
Acta2	1.05991	0.00269989	0.0607705
Nat1	1.05987	0.170267	0.664775
Zcchc2	1.05987	0.170267	0.664775
Zfp978	1.05987	0.170267	0.664775
Stk19	1.05985	0.0510645	0.386204
Rps8-ps1	1.05983	0.170301	0.664775
Cic	1.05976	0.350767	0.861888
Lin37	1.05899	0.099409	0.544294
Rybp-ps	1.05895	0.172283	0.667623
Aoah	1.05791	0.174587	0.671913
Clec4g	1.05791	0.174587	0.671913
Hoxd3os1	1.05791	0.174587	0.671913
BC023105	1.05773	0.175048	0.671913
Klrb1c	1.05773	0.175048	0.671913
Ropn1l	1.05773	0.175048	0.671913
Cep295nl	1.05773	0.175048	0.671913
H4c4	1.05773	0.175048	0.671913
Nr4a3	1.05773	0.175048	0.671913
Spink2	1.05765	0.175164	0.671913
AC109619.1	1.05737	0.175798	0.671913
Dmkn	1.05737	0.175798	0.671913
Tnnc2	1.05737	0.175798	0.671913
Asphd1	1.05737	0.175798	0.671913
Muc16	1.05737	0.175798	0.671913
Tcf15	1.05715	0.00578577	0.0969685
Uba52	1.0562	0.122935	0.58162
Pitpnm1	1.05562	0.116472	0.574206
Tm4sf5	1.0555	0.1799	0.676354
Tmod2	1.0555	0.1799	0.676354
Etfbl	1.0555	0.1799	0.676354
Il6	1.0555	0.1799	0.676354
Skp2	1.0555	0.1799	0.676354
Tnmd	1.0555	0.1799	0.676354
H3c8	1.05542	0.180139	0.676354
Ltbr	1.05486	0.00227189	0.0531315
Pycard	1.0546	0.0236519	0.242212
Cldn15	1.05344	2.905e-05	0.00135671
Ptgis	1.05317	0.0444476	0.354043
Cdh11	1.05292	0.185574	0.682521
Selp	1.05292	0.185574	0.682521
Gbx2	1.05292	0.185574	0.682521
Rab33a	1.05292	0.185574	0.682521
Eef2-ps2	1.05288	0.185589	0.682521
Tbc1d30	1.05288	0.185589	0.682521
Ccl19	1.0523	0.186854	0.682821
Fam129c	1.0523	0.186854	0.682821
Kif20b	1.0523	0.186854	0.682821
Arl2	1.05181	0.185825	0.682521
Lxn	1.05091	0.000655366	0.0200563
Ube2c	1.05083	0.123329	0.582632
Mgarp	1.05021	0.191392	0.688778
Cecr2	1.05003	0.191698	0.688778
Clcn2	1.05003	0.191698	0.688778
Itgb7	1.05003	0.191698	0.688778
Kcne3	1.05003	0.191698	0.688778
Ldoc1	1.05003	0.191698	0.688778
Rnase6	1.05003	0.191698	0.688778
Kif19a	1.05003	0.191698	0.688778
B3gnt8	1.04996	0.0514579	0.388034
H4c1	1.04964	0.192539	0.691043
Ccl4	1.04943	0.192994	0.691362
Dkkl1	1.04943	0.192994	0.691362
Rpl21-ps11	1.04943	0.192994	0.691362
Prr5	1.04914	0.336835	0.841837
Baiap2	1.04883	0.0273413	0.264006
AI427809	1.04854	0.194916	0.695292
Hps4	1.04833	0.195357	0.695292
Ybx1-ps2	1.04726	0.197639	0.697894
Pclaf	1.04706	0.341705	0.848409
Tsg101-ps	1.04691	0.198282	0.698167
Rpl18-ps2	1.04629	0.199609	0.700024
Cox6a1	1.04586	0.0615977	0.428245
Psenen	1.04558	0.0923365	0.5293
Dpm2	1.04538	0.0107819	0.148139
Cox8b	1.04535	0.174307	0.671913
Rps18-ps5	1.04504	0.00862411	0.127382
Aaas	1.04457	0.040604	0.332237
Haus8	1.04421	0.00866661	0.127581
Cstad	1.04404	0.204366	0.707319
Spin2c	1.04404	0.204366	0.707319
Ccdc39	1.04404	0.204366	0.707319
Cdca2	1.04349	0.2054	0.707734
Lalba	1.04349	0.2054	0.707734
Matk	1.04349	0.2054	0.707734
Pvt1	1.04349	0.2054	0.707734
Tescl	1.04349	0.2054	0.707734
Uqcr11	1.0432	0.130056	0.596311
Limd2	1.04287	0.0797514	0.493628
Pdgfb	1.04269	0.00466453	0.0847455
Rpl31-ps12	1.04208	0.208359	0.712458
H4c12	1.04169	0.209163	0.713253
Zfp644	1.04063	0.354262	0.865798
Rpl3	1.03973	0.00104839	0.0289967
Cxcl2	1.03972	0.213128	0.717406
Atp10d	1.03972	0.213128	0.717406
Traf3ip3	1.03972	0.213128	0.717406
Zfp389	1.03972	0.213128	0.717406
Litaf	1.03931	1.33342e-10	1.75878e-08
H4c11	1.03904	0.214526	0.718901
Rps19-ps4	1.03904	0.214526	0.718901
Rps25-ps1	1.03904	0.214526	0.718901
Crnde	1.03865	0.0447815	0.354543
Bcar1	1.03832	0.0372697	0.314314
Mpdu1	1.03818	0.025267	0.252167
Mvk	1.03794	0.211776	0.717217
Aldh3b1	1.03783	0.351521	0.862936
Hdc	1.03753	0.246481	0.750638
Cltb	1.03725	0.0201435	0.217069
Prlr	1.0366	0.219531	0.722097
Ripply1	1.0366	0.219531	0.722097
Rtraf-ps	1.0366	0.219531	0.722097
Msantd1	1.0366	0.219531	0.722097
Gadd45b	1.03632	0.106438	0.557773
Csrp1	1.03565	0.0304345	0.279258
Olfr550	1.03553	0.221555	0.722998
Sbsn	1.03553	0.221555	0.722998
Tmsb15b1	1.03553	0.221555	0.722998
Aldh18a1	1.03534	0.219945	0.722998
Cacna1g	1.03522	0.222181	0.723732
Msmp	1.03482	0.222991	0.723732
Arv1	1.03482	0.222991	0.723732
Mir8097	1.03436	0.223935	0.724847
Trmt112-ps1	1.03404	0.224569	0.725997
Apold1	1.03272	0.155142	0.63963
Igfbp3	1.03263	0.141245	0.616079
Pyroxd2	1.03227	0.228132	0.731064
Proscos	1.03189	0.243137	0.747546
Elk4	1.03139	0.364697	0.879406
Rpsa-ps10	1.03107	0.130473	0.596979
Hspb9	1.03086	0.230788	0.733354
Egflam	1.03086	0.230788	0.733354
Pabpc1l	1.03086	0.230788	0.733354
Rpl31-ps14	1.03056	0.231376	0.733354
Dbn1	1.03041	0.358744	0.871263
Rarres2	1.03013	0.164036	0.655049
Ifi213	1.03012	0.232265	0.733354
Morn5	1.03012	0.232265	0.733354
Pipox	1.03012	0.232265	0.733354
Cd63-ps	1.03012	0.232265	0.733354
Nol12	1.03003	0.019975	0.215885
Ly6c2	1.02966	0.00556091	0.0940544
Cops7a	1.02886	0.308062	0.807498
Nrarp	1.02776	0.0526932	0.392426
Slc17a9	1.02745	0.237552	0.740735
Zfand2b	1.0274	0.148383	0.628861
Tinagl1	1.02605	0.013962	0.171856
Rpl31-ps8	1.02599	5.41547e-05	0.00231165
AV099323	1.02561	0.240962	0.745796
Phip	1.02561	0.240962	0.745796
Ska3	1.02561	0.240962	0.745796
Tex38	1.02561	0.240962	0.745796
Zfp125	1.02561	0.240962	0.745796
Cerkl	1.02561	0.240962	0.745796
Sox10	1.02561	0.240962	0.745796
Ccl21c	1.02553	0.230081	0.733354
Cfb	1.02548	0.355099	0.866618
Clasp1	1.0254	0.273532	0.772372
Taco1os	1.02484	0.242483	0.746405
Cdhr4	1.02484	0.242483	0.746405
Btbd19	1.02432	0.334849	0.839668
Praf2	1.02377	0.00333112	0.06985
Gimap1	1.02375	0.0282706	0.268653
Ly6c1	1.02361	1.04166e-06	6.80171e-05
Cd80	1.02287	0.258461	0.76191
Ccdc40	1.02204	0.247926	0.750638
Col28a1	1.02204	0.247926	0.750638
Ryr3	1.02204	0.247926	0.750638
Hells	1.02204	0.247926	0.750638
Rpl19-ps11	1.02106	0.106417	0.557773
Pard6a	1.0208	0.193996	0.693527
Col4a2	1.02014	4.69872e-05	0.00204542
Eif3j2	1.02005	0.00328761	0.0694926
Tulp4	1.0197	0.120851	0.578383
Gsap	1.01968	0.252241	0.756796
Vpreb1	1.01968	0.252241	0.756796
Zfp12	1.01968	0.252241	0.756796
Brca1	1.01968	0.252241	0.756796
Cep126	1.01887	0.25381	0.756796
Rpl36-ps3	1.01887	0.25381	0.756796
Crip3	1.01887	0.25381	0.756796
Ctsw	1.01887	0.25381	0.756796
Dgkeos	1.01887	0.25381	0.756796
Guca2b	1.01887	0.25381	0.756796
Ppfia1	1.01887	0.25381	0.756796
Ppp1r27	1.01887	0.25381	0.756796
Rps2-ps5	1.01887	0.25381	0.756796
Szt2	1.01887	0.25381	0.756796
Nbeal2	1.01887	0.25381	0.756796
Nr1h2	1.0185	0.143279	0.6203
Cox6b2	1.01826	0.136056	0.60833
Fmr1nb	1.01813	0.371888	0.887722
Rps3	1.01773	0.120647	0.577828
Ccl19-ps1	1.01753	0.256366	0.760563
Tmem86a	1.01716	0.0906373	0.5258
Vps37b	1.01699	0.137058	0.609786
H3c2	1.01593	0.259422	0.762409
Iglc1	1.01593	0.259422	0.762409
Nfe2	1.01593	0.259422	0.762409
Gstp-ps	1.01477	0.150029	0.629884
Rpl35a-ps3	1.01424	0.116235	0.574206
Cxcr4	1.01419	0.296953	0.795752
Arhgdib	1.01304	0.0135585	0.168927
Ccdc17	1.01291	0.264838	0.766322
Siglech	1.01291	0.264838	0.766322
Prelid1	1.01215	0.0223148	0.232124
Adgrb1	1.01205	0.266458	0.766451
Bglap2	1.01205	0.266458	0.766451
H3c6	1.01205	0.266458	0.766451
Rpl7a-ps10	1.01205	0.266458	0.766451
Runx2os1	1.01205	0.266458	0.766451
Zfyve26	1.01205	0.266458	0.766451
Rere	1.01178	0.372807	0.888474
Deaf1	1.01141	0.0040921	0.0784229
S100a16	1.00958	1.3585e-07	1.06659e-05
H2ac8	1.00896	0.272252	0.772323
Susd1	1.00896	0.272252	0.772323
Gsdme	1.00896	0.272252	0.772323
Vmn2r29	1.00896	0.272252	0.772323
Ighv5-4	1.00896	0.272252	0.772323
Olfr99	1.00896	0.272252	0.772323
Cyb5r3	1.0089	0.150686	0.630568
Ntmt1	1.00842	0.085761	0.511621
Bex3	1.00617	0.0705443	0.466172
Arid5a	1.00601	0.0260373	0.257362
Slc41a2	1.00512	0.279022	0.777839
Plekhg5	1.00466	0.255481	0.759133
Rplp2	1.00457	0.08239	0.501961
Avp	1.00421	0.280698	0.779619
Usp31	1.00421	0.280698	0.779619
Fcor	1.00421	0.280698	0.779619
Rasal1	1.00421	0.280698	0.779619
Ankrd23	1.00417	0.0311698	0.282755
Junb	1.0034	0.0272544	0.263552
Slc25a45	1.00251	0.00501861	0.0886151
Aprt	1.00248	0.056821	0.407639
Cisd3	1.00221	0.147811	0.627731
Kank3	1.00161	0.00254855	0.0576958
Reep4	1.00141	0.000259918	0.00929085
Snx32	1.00103	0.129658	0.595846
Adam8	1.00094	0.286691	0.786013
Fam221a	1.00094	0.286691	0.786013
Vat1	1.00053	0.00119225	0.0322912
Spindoc	1.00051	0.0700828	0.465245
Cnpy3	1.00036	0.0433092	0.347686
Plaur	1.00028	0.0494898	0.378637
Depp1	0.999053	0.0253506	0.252167
Cdc42ep5	0.998752	0.101696	0.548552
Slc26a10	0.998657	0.0228275	0.235783
Klhdc8b	0.998311	0.371648	0.887511
Zfp524	0.996565	0.140831	0.615088
Fbxo36	0.996196	0.363354	0.876979
Igkv8-34	0.996046	0.295151	0.794337
Igkv9-120	0.996046	0.295151	0.794337
Pet117	0.996046	0.295151	0.794337
Zfp462	0.996046	0.295151	0.794337
Ncapg	0.996046	0.295151	0.794337
Nxt1	0.99541	0.00332979	0.06985
Cers6	0.995082	0.296888	0.795752
Vpreb3	0.995082	0.296888	0.795752
Fam229a	0.995082	0.296888	0.795752
Glo1-ps	0.995082	0.296888	0.795752
Atg9b	0.995082	0.296888	0.795752
Eif4ebp3	0.995082	0.296888	0.795752
Mapk15	0.995082	0.296888	0.795752
Grasp	0.994574	9.76738e-06	0.000525844
Lrrc25	0.994473	0.203696	0.707012
Des	0.994183	0.175299	0.671913
Smim27	0.993439	0.210641	0.716996
Med11	0.993106	0.00858933	0.127058
Acbd6	0.99296	0.116789	0.574365
Ier3	0.992683	0.0137435	0.170373
Palb2	0.991619	0.303097	0.802619
Rps27a-ps1	0.991619	0.303097	0.802619
Catsper2	0.991619	0.303097	0.802619
Col7a1	0.991619	0.303097	0.802619
Epb42	0.991619	0.303097	0.802619
Mdc1	0.991619	0.303097	0.802619
Tslrn1	0.991619	0.303097	0.802619
Yif1b	0.990504	0.0937623	0.532612
Copz2	0.990371	0.107091	0.55945
Gtf3a	0.989893	0.0653441	0.442221
Abhd17a	0.989496	0.170625	0.665214
Piezo1	0.988675	0.177226	0.674722
Ushbp1	0.988572	0.0039207	0.07605
Erf	0.988006	0.0222345	0.231653
Rpp25	0.987759	0.0189467	0.209053
Cst3	0.98585	0.091711	0.52847
Wfdc18	0.985335	0.313705	NA
Sirpb1a	0.985335	0.313705	NA
Rplp1	0.984605	0.0543948	0.399703
Sct	0.98431	0.315509	NA
Cep170b	0.98431	0.315509	NA
Haao	0.98431	0.315509	NA
Kank1	0.98431	0.315509	NA
Rpl19-ps7	0.98431	0.315509	NA
Pnp	0.984022	0.000146217	0.00562999
Dad1	0.983197	0.156041	0.641776
Psmg3	0.982196	0.133697	0.603305
Ighv8-8	0.980631	0.321953	NA
Gnrh1	0.980631	0.321953	NA
Nr6a1	0.980631	0.321953	NA
Rasal3	0.980631	0.321953	NA
Rps12-ps1	0.980631	0.321953	NA
Rps15a-ps6	0.980631	0.321953	NA
Tspan32	0.980631	0.321953	NA
Lgals1	0.977974	0.190484	0.688778
Hspa12a	0.977715	0.253084	0.756796
Ubr4	0.977162	0.242695	0.746709
Cfl1	0.977079	0.00293888	0.0644746
Rgs10	0.97654	0.00480529	0.0858832
H4c2	0.976305	0.250501	0.755834
Ifi27	0.976008	0.00147593	0.0379485
Syngr1	0.975976	0.136165	0.608407
Med29	0.975437	0.134191	0.6045
Elob	0.97381	0.087843	0.517948
Lama2	0.972491	0.33535	NA
Iglv2	0.972491	0.33535	NA
Tab3	0.972491	0.33535	NA
Lgals3	0.972001	0.391052	0.907739
Nrm	0.971969	0.224249	0.72516
Zfp580	0.971568	0.154262	0.637618
Ftl1-ps2	0.971398	0.337227	NA
Igkv1-135	0.971398	0.337227	NA
Ssh1	0.971398	0.337227	NA
Fcmr	0.971398	0.337227	NA
H2bc15	0.971398	0.337227	NA
Spaca9	0.971398	0.337227	NA
Mxra7	0.969417	0.00464768	0.0847455
Ptpa	0.968706	0.150401	0.630356
Tnfrsf1a	0.968428	9.58498e-12	1.5232e-09
Itih3	0.967474	0.343931	NA
Ppp1r2-ps6	0.967474	0.343931	NA
Calr-ps	0.967474	0.343931	NA
Iglc3	0.967474	0.343931	NA
Scai	0.967474	0.343931	NA
Slc11a1	0.967474	0.343931	NA
Rbm42	0.967178	0.111318	0.565796
Mertk	0.966652	0.369697	0.886063
Rpl9-ps7	0.966151	0.0969554	0.540737
Hotairm1	0.96585	0.3376	0.842738
Elof1	0.965467	0.118805	0.576457
Cox8a	0.96384	0.145335	0.623876
Ap1g2	0.963351	0.380611	0.898239
Tmem184b	0.963289	0.119977	0.577723
Pet100	0.963107	0.171742	0.667302
Dbndd2	0.963085	0.0300383	0.276914
Idnk	0.962969	0.110994	0.565125
Snai1	0.962539	0.03872	0.322422
Kctd11	0.961745	0.00992219	0.13996
Ocel1	0.961714	0.0276495	0.265814
Dgcr6	0.960583	0.104909	0.554532
Exoc3l	0.96032	0.388841	0.905827
Mrpl23-ps1	0.959459	0.247246	0.750638
Tmem208	0.958811	0.091811	0.528584
Zfp688	0.958088	0.382998	0.90045
Klhl36	0.957904	0.388195	0.905108
Tmed3	0.957613	0.0216175	0.226856
Tceal3	0.957009	0.401117	0.920096
H2bc7	0.956789	0.361041	NA
Bcl9	0.956789	0.361041	NA
Fth-ps2	0.956789	0.361041	NA
Ssc4d	0.956789	0.361041	NA
Rnu2-10	0.956289	0.361877	NA
Rpsa	0.955909	0.0637119	0.434519
Wnk4	0.955618	0.362999	NA
Lrrc56	0.955618	0.362999	NA
Mirt2	0.955618	0.362999	NA
Rps11-ps2	0.955618	0.362999	NA
Sez6	0.955618	0.362999	NA
Cd79a	0.955315	0.0232794	0.238768
Sdhaf1	0.955168	0.382308	0.900148
Ndufb7	0.955029	0.162975	0.652396
B3galt4	0.95393	0.104498	0.554532
Miip	0.95393	0.148465	0.628861
Shfl	0.952667	0.388522	0.905408
Hspb2	0.95244	0.168306	0.661898
C2	0.951421	0.369988	NA
AC160138.1	0.951421	0.369988	NA
Ddx60	0.951421	0.369988	NA
Rpl22-ps1	0.951421	0.369988	NA
Trbv16	0.951421	0.369988	NA
Anxa1	0.951087	0.0108464	0.148716
Asl	0.950767	0.0463718	0.364074
Abi3	0.950421	0.0117674	0.156938
Pltp	0.950265	0.0480952	0.372505
H2-Q6	0.950206	0.189807	0.687192
Ccn5	0.949941	0.151165	0.631771
Mcrip1	0.947885	0.0786766	0.490196
Ddah2	0.947717	0.00206002	0.049403
Ppm1h	0.947574	0.39626	0.9142
Ccl27a	0.947025	0.218328	0.721858
Fkbp2	0.94608	0.11894	0.576559
Rpl36a-ps1	0.944263	0.336298	0.840904
Polr2f	0.944122	0.126073	0.588013
Mpnd	0.943626	0.186976	0.682857
Ifi47	0.943076	0.0810309	0.497832
Ubald1	0.94202	0.0786197	0.490073
Ankrd39	0.941104	0.39436	0.911603
Irf3	0.940596	0.025638	0.254451
H2bu2	0.940556	0.362359	0.875995
Fzd9	0.940432	0.142316	0.617431
Dnlz	0.940345	0.132829	0.601536
Htatip2	0.939358	0.112344	0.568455
Llgl2	0.93904	0.40154	0.920137
Cnp	0.938798	0.0629982	0.432559
Rpsa-ps2	0.938194	0.167973	0.661757
Ndufa2	0.937727	0.0907785	0.526316
Tgfbrap1	0.937644	0.244125	0.747917
Tssc4	0.937449	0.0425951	0.344047
Bloc1s1	0.937245	0.157045	0.643246
Iqgap2	0.937119	0.392212	NA
Mylf-ps	0.937119	0.392212	NA
Dpy19l3	0.937119	0.392212	NA
Fancd2	0.937119	0.392212	NA
C1qc	0.936048	0.038453	0.32162
Cfap61	0.93586	0.394259	NA
Defb25	0.93586	0.394259	NA
Rnu3b1	0.93586	0.394259	NA
Rnu3b2	0.93586	0.394259	NA
Rnu3b3	0.93586	0.394259	NA
Rnu3b4	0.93586	0.394259	NA
Yju2	0.935751	0.00442104	0.0818993
Slc50a1	0.934997	0.00533355	0.091306
Mir7035	0.934957	0.395272	NA
Pnmt	0.934699	0.404996	0.923564
Dtx3	0.933864	0.186506	0.682821
Cep41	0.933759	0.147447	0.627161
Sema4c	0.933269	0.413246	0.932161
Rrp9	0.932986	0.188765	0.684971
Spsb3	0.932315	0.163172	0.652984
Lemd2	0.931975	0.102161	0.549552
Snora69	0.931554	0.397873	NA
Mustn1	0.931524	0.0507244	0.384328
Tceal7	0.931231	0.414653	0.933004
Mt3	0.93116	0.205899	0.70872
Gnb2	0.931061	0.0642333	0.436946
Snord72	0.9309	0.267641	0.767526
Naprt	0.930242	0.254386	0.757245
Pwwp2b	0.930221	0.0771322	0.485852
Wtip	0.929657	0.00916191	0.132956
Nudt18	0.929073	0.00965043	0.137313
Myg1	0.928771	0.222712	0.723732
Pcdh1	0.928174	0.202039	0.705232
Tgfb2	0.926822	0.227377	0.731064
Igkv9-129	0.926744	0.401564	NA
Cenpu	0.926744	0.401564	NA
Igkv5-39	0.926744	0.401564	NA
Snora52	0.926744	0.401564	NA
Rps12-ps4	0.926222	0.0273327	0.264006
Ltbp3	0.926071	0.185715	0.682521
Pycr2	0.925648	0.0421977	0.341674
Pear1	0.92556	0.203941	0.707012
Banf1	0.924542	0.0732285	0.47399
Oaf	0.924303	0.0119416	0.157953
Zfyve19	0.923468	0.116139	0.574206
Tnfsf12	0.923079	0.0419409	0.340012
H2ax	0.922545	2.85892e-05	0.00134196
Lhx6	0.92247	0.284072	0.785037
Cryba4	0.921936	0.261074	0.76283
Rpl6	0.920942	0.378745	0.895953
Pxdc1	0.920377	0.0041559	0.0788724
Fnbp4	0.919875	0.413314	0.932161
Rac3	0.919186	0.26995	0.77051
Tap1	0.918911	0.00799794	0.120701
Tagln	0.91835	0.101744	0.548552
Mcub	0.918346	0.415764	0.933668
Ralgds	0.917754	0.0447018	0.354426
Zfp710	0.917719	0.418977	0.937297
Ip6k2	0.917013	0.302653	0.802619
Med9os	0.915032	0.0922933	0.5293
Fabp5	0.914566	0.000457064	0.0149504
Serf2	0.914222	0.0924564	0.529634
Ino80e	0.913312	0.133832	0.603535
Rpl15-ps3	0.913206	0.0973074	0.540994
Myl6b	0.912954	0.141741	0.616625
Arhgap27	0.912477	0.276001	0.775468
Ramp2	0.912453	0.00558337	0.0940544
Fxyd3	0.912441	0.330759	0.833693
Tbccd1	0.911172	0.323476	0.826166
Sac3d1	0.911045	0.161878	0.650587
Ndufs7	0.910714	0.170817	0.665214
Rps10	0.90869	0.0199436	0.215797
Mgll	0.908412	0.000994091	0.0279575
Sirt7	0.90832	0.00734293	0.113544
Slc3a2	0.907454	0.00221643	0.0522982
Fzd6	0.907035	0.0717623	0.469528
Ppp1r15a	0.906981	0.00195491	0.0476623
Rps12-ps24	0.906719	0.346085	0.854538
Smim41	0.906696	0.411093	0.929812
Alox12	0.906322	0.0189717	0.209053
Anapc11	0.906164	0.070918	0.466843
Gps2	0.905741	0.145178	0.623876
Mrpl27	0.905684	0.190004	0.68737
Btg2	0.905414	0.0548772	0.400792
Cd3g	0.904075	0.429112	0.946582
Setd2	0.903872	0.328435	0.830374
Tiparp	0.903389	0.406968	0.925501
Eln	0.902364	0.00744445	0.114711
Prkcb	0.901944	0.106954	0.55945
Cbr2	0.901206	0.243401	0.747578
Ddx41	0.900967	0.425748	0.943838
Carhsp1	0.900675	0.00133903	0.035183
Uck2	0.90052	0.0568346	0.407639
Plxnd1	0.899928	0.00362308	0.0734803
Qsox1	0.899515	0.00348396	0.0716903
Pstpip1	0.899165	0.308475	0.80794
Tpra1	0.899093	0.0318031	0.286679
Rps15a-ps3	0.898939	0.0982315	0.54248
Trp53i13	0.898864	0.0868612	0.51469
Ppp1r18	0.89873	8.27655e-09	8.52873e-07
Gipc1	0.898292	0.116036	0.574206
Angpt2	0.898225	0.214406	0.718901
Ninj1	0.898215	0.180935	0.677343
Tubb2b	0.897631	0.425773	0.943838
Pnkd	0.897367	0.169584	0.663656
Cdca8	0.897083	0.426642	0.944071
Anapc15	0.896848	0.089301	0.522573
Fam171a2	0.896771	0.419421	0.937541
Neurl3	0.896687	0.431298	0.948004
H2-T22	0.895888	0.00559082	0.0940598
Adamts9	0.895438	0.388101	0.905108
Cuedc2	0.89535	0.162339	0.651396
Mea1	0.895307	0.15212	0.63466
Timm10b	0.892773	0.159075	0.647089
Gss	0.891856	0.123774	0.58309
Rps10-ps1	0.89167	0.104831	0.554532
Rmrp	0.8914	0.0877787	0.5178
Pla2g6	0.891275	0.235851	0.7377
Dapk3	0.889443	0.199358	0.700024
Rps19-ps2	0.889362	0.394156	0.911291
Zyx	0.888831	0.0499283	0.381107
Ncoa7	0.888306	0.431026	0.948004
Ing4	0.88808	0.044602	0.354184
Rgl2	0.887976	0.0193962	0.211961
Drap1	0.887827	0.172375	0.667623
Faap20	0.887471	0.0466093	0.365145
Relb	0.887024	0.429371	0.946582
Rbck1	0.88702	0.0128136	0.164172
Actn4	0.886893	0.000993576	0.0279575
B3glct	0.885272	0.428014	0.945192
Cd40	0.884265	0.256271	0.760563
Plod1	0.883576	0.00118543	0.0322388
Shc2	0.883375	0.434411	0.951176
Tmem219	0.883371	0.151265	0.631989
Ndufa11	0.883267	0.188769	0.684971
Gask1b	0.882678	0.131808	0.600537
Rpl18	0.882261	0.11066	0.565083
Mydgf	0.881818	0.0526561	0.392426
Ccnd3	0.880879	0.00658689	0.106082
Snrpd2	0.880622	0.147105	0.626109
H2-DMb1	0.880255	0.421823	0.939203
Ifi35	0.880201	0.0352775	0.303925
Rpl27-ps3	0.879965	0.153285	0.635594
Cib1	0.878921	0.0180883	0.203397
Ccr2	0.878261	0.112582	0.568455
Kdelr3	0.877902	0.12811	0.592901
Micos13	0.876969	0.197667	0.697894
Dda1	0.876729	0.149839	0.629884
Snora73b	0.876173	0.444268	0.958091
Batf3	0.875696	0.376291	0.892875
AC159819.1	0.87555	0.0636415	0.434519
B3gnt3	0.875511	0.0378182	0.317309
Fbxw9	0.874889	0.424532	0.942532
Wbp1	0.874451	0.220484	0.722998
Tram2	0.874087	0.436663	0.952628
Hdac10	0.874013	0.43634	0.952628
Zfp36	0.873913	0.261037	0.76283
Tmem138	0.873102	0.108758	0.561508
Rps6-ps4	0.87272	0.0997459	0.544714
Mbd3	0.872619	0.11765	0.574414
Eml1	0.872401	0.123693	0.58309
Thsd7a	0.872135	0.384401	0.901732
Agbl5	0.872082	0.162722	0.652151
Serpine1	0.871812	0.181306	0.677343
Chchd10	0.871709	0.230343	0.733354
Fbxl15	0.871305	0.161483	0.650587
Asns	0.870734	0.443321	0.957704
Cenpb	0.869538	0.372452	0.888164
Mir8098	0.869467	0.431138	NA
Adam15	0.868646	0.00182837	0.0452461
Vamp5	0.86864	0.0757976	0.482487
Mir3079	0.868629	0.431566	NA
Pfdn6	0.867852	0.162689	0.652151
Bloc1s3	0.867709	0.437752	0.953648
Mmp2	0.867063	0.0274168	0.26437
Mir6418	0.866951	0.432423	NA
Traf4	0.866654	0.437018	0.953171
Mir7069	0.866392	0.450039	NA
Slc16a3	0.866055	0.310911	0.810779
Fos	0.865949	0.302761	0.802619
Shkbp1	0.865877	0.0116492	0.155834
Tppp3	0.865788	0.153836	0.636479
Chn2	0.865376	0.340242	0.84657
Sox6os	0.864758	0.446754	0.960059
Cpne2	0.864639	0.438098	0.953707
Uba7	0.864443	0.0405854	0.332237
Asna1	0.864005	0.211543	0.717217
Ggnbp1	0.863731	0.194626	0.694944
Tbl3	0.863512	0.181473	0.677343
Rasip1	0.863472	0.00143193	0.0369611
Mrpl52	0.862936	0.17075	0.665214
Ssna1	0.862177	0.144941	0.623876
Nsmf	0.862009	0.00136314	0.0354631
Grina	0.861653	0.180588	0.677327
Cope	0.861501	0.181222	0.677343
Ift22	0.8612	0.105379	0.555313
Thop1	0.860927	0.162436	0.651424
Rpl10	0.860384	0.0894267	0.523077
Svbp	0.860303	0.0740471	0.476664
Dmwd	0.860284	0.0754555	0.481266
Dcaf15	0.860175	0.0720671	0.469528
Ckb	0.859821	0.168795	0.662375
Amy1	0.859613	0.117216	0.574414
Lfng	0.859542	0.437781	0.953648
Rps6-ps1	0.85923	0.266652	0.766451
Atp6v1f	0.859193	0.116985	0.574414
Map1lc3a	0.858696	0.250099	0.755395
Psmb10	0.858438	0.0253013	0.252167
Naa38	0.858045	0.218755	0.722097
Aldh16a1	0.858018	0.0578872	0.412943
Thoc6	0.857819	0.0559558	0.403751
Hilpda	0.857468	0.0138481	0.171026
Dcxr	0.857437	0.229951	0.733354
Eef1akmt4	0.857296	0.191365	0.688778
Lilr4b	0.856941	0.448412	0.961561
Xaf1	0.856841	0.0118895	0.157452
Pck2	0.856765	0.000558892	0.0177633
Tex264	0.856387	0.188881	0.685188
Ndufa3	0.855026	0.218934	0.722097
Jpt1	0.854945	0.0288925	0.271047
Nans	0.854866	0.0932337	0.531376
Col4a1	0.854516	0.106248	0.557574
Cebpa	0.854111	0.105007	0.554532
Impdh1	0.853511	1.11824e-10	1.52058e-08
Ngf	0.853133	0.188487	0.684784
Rgs16	0.852967	0.436153	0.952628
Ppdpf	0.85238	0.219792	0.722777
Sdf2l1	0.85203	0.0189129	0.209053
Cspg4	0.851662	0.372189	0.888056
Pacsin3	0.851496	0.148842	0.628861
Urm1	0.851486	0.168665	0.662375
Daxx	0.851476	0.264735	0.766322
Rps10-ps2	0.85135	0.287152	0.786013
Fbrs	0.851266	0.099253	0.544294
Rpl37a	0.851169	0.108012	0.560496
Man1a	0.850925	0.315693	0.817111
Timm50	0.850511	0.233312	0.734767
CR974586.4	0.850417	0.440934	NA
Igkv8-30	0.850417	0.440934	NA
Prss23os	0.850417	0.440934	NA
Togaram2	0.850417	0.440934	NA
Ccnd1	0.850327	0.0492127	0.377613
Cemip2	0.85026	0.316268	0.817969
Spout1	0.849986	0.00374327	0.0740476
Nradd	0.849579	0.449568	0.962786
Rcan1	0.848173	0.0499106	0.381107
Ctla2b	0.848033	0.152318	0.634978
Ndufv3	0.848032	0.223658	0.724699
Mri1	0.847875	0.0866525	0.513684
Cmss1	0.847864	0.0841383	0.507653
Zfpl1	0.847274	0.103615	0.551897
Rem1	0.845991	0.0195703	0.212805
Sox17	0.845205	0.285119	0.786013
Nme1	0.843901	0.0263552	0.259228
Uckl1	0.843779	0.0649886	0.440947
Bet1l	0.843285	0.0329448	0.292224
Stmn2	0.843099	0.110571	0.564844
Lcp1	0.842136	0.323639	0.826166
Racgap1	0.841809	0.355554	0.867166
Npc2	0.841727	0.038521	0.321852
Pycrl	0.841562	0.222283	0.723732
Usf1	0.840904	0.0225669	0.234007
Ppan	0.83913	0.4518	0.965998
Dcp1b	0.838263	0.0325189	0.290402
Slc39a3	0.838163	0.219404	0.722097
Hypk	0.836324	0.000448305	0.0147337
Tril	0.836248	0.109983	0.56341
Col14a1	0.835877	0.329324	0.831504
Hcfc1	0.835836	0.463524	0.97417
Trbc1	0.835437	0.438011	0.953676
Baalc	0.835433	0.0489882	0.376547
Mon1a	0.834786	0.235975	0.737912
Psmb3	0.834747	0.183083	0.679395
Rpl13-ps6	0.833376	0.403637	0.921725
Kctd3	0.833309	0.449545	0.962786
Nsd2	0.832609	0.274575	0.773361
Mfsd3	0.832164	0.179139	0.676354
Tubb2a	0.831974	0.00026317	0.00936788
Tgm2	0.831899	0.0103008	0.144233
Ncln	0.831137	0.167471	0.660805
Stap2	0.830973	0.000318877	0.0111175
Tmem29	0.829987	0.016419	0.191313
Tbc1d10a	0.829984	0.103245	0.55089
Anapc13	0.829069	0.186696	0.682821
Dynlt1b	0.827891	0.17973	0.676354
Cdpf1	0.826867	0.102544	0.550475
Pold1	0.82677	0.46185	0.97313
Ccs	0.826336	0.155228	0.63963
Basp1	0.826231	0.10135	0.548097
Morn2	0.825801	0.1538	0.636479
Cdca3	0.82542	0.463346	0.97417
Nelfe	0.825096	0.0779234	0.488039
Cenpt	0.824348	0.463582	0.97417
Tnfrsf22	0.823413	0.0150068	0.180932
Eif5a	0.823144	0.235098	0.737531
Btbd2	0.821515	0.179669	0.676354
Rpp21	0.821308	0.110966	0.565125
Rab5c	0.821035	2.93427e-05	0.00136278
Snf8	0.820522	0.110485	0.564625
Kit	0.820018	0.473246	0.980858
Ttbk2	0.819923	0.361858	0.875532
Zfp787	0.819555	0.123806	0.58309
Myl12b	0.819168	0.000629281	0.019393
Cacnb3	0.819016	0.45319	0.967244
Ubald2	0.818401	0.0622342	0.430225
Pea15a	0.818056	0.00122057	0.0326147
Vkorc1	0.817617	0.00281257	0.0627712
Misp3	0.816714	0.27323	0.772323
Gpx4	0.816688	0.172181	0.667623
Gga1	0.816295	0.14989	0.629884
Rpl32	0.816253	0.0507792	0.384488
Rps2-ps13	0.816198	0.16465	0.65631
Tcf19	0.815936	0.386454	0.903462
Crem	0.815872	0.330629	0.833524
Tmub1	0.815334	0.209156	0.713253
Fis1	0.815311	0.170648	0.665214
D8Ertd738e	0.814635	0.0794129	0.492226
Ndufa7	0.81395	0.24525	0.749154
Hey1	0.813786	0.221084	0.722998
Nat9	0.810842	0.22095	0.722998
Ssr4	0.810517	0.168863	0.662375
Ptpdc1	0.810261	0.40444	0.922617
Hmga1b	0.808729	0.225777	0.727585
Ppib	0.808371	0.040351	0.330783
Msx1	0.808216	0.0979644	0.54188
Fbxl22	0.808193	0.217038	0.71975
Sod3	0.807671	0.162831	0.652151
Fuca1	0.807296	0.0895021	0.523169
Rasl10a	0.806325	0.436019	0.952628
Uqcc3	0.806215	0.0858866	0.511621
Glmp	0.806209	0.0870304	0.515229
Cfap126	0.805923	0.222692	0.723732
Nudt8	0.805789	0.276618	0.775468
Gadd45gip1	0.80576	0.249737	0.754819
Fibp	0.805089	0.1313	0.599462
Snhg8	0.804909	0.0494817	0.378637
Smox	0.804863	0.00208698	0.0499588
Lrp10	0.804848	0.0913944	0.527744
Gstt2	0.804339	0.181294	0.677343
Crtc2	0.804255	0.00587626	0.0973716
Bak1	0.803269	0.0774699	0.486816
Thbs1	0.803247	0.483099	0.988101
H2-M3	0.80291	0.0293423	0.273323
Scaf4	0.802728	0.386137	0.903284
C1qtnf2	0.80201	0.211682	0.717217
Ier5	0.801942	0.135789	0.607361
Cln3	0.801765	0.238349	0.742342
Cox6a2	0.80098	0.243194	0.747549
Clic3	0.800445	0.434012	0.950717
Rpl10-ps5	0.80035	0.164277	0.6554
Nol3	0.800094	0.190805	0.688778
Rpl39	0.800071	0.0267067	0.261017
Trex1	0.800067	0.326684	0.828965
Foxc2	0.799735	0.12187	0.580521
Trp53rkb	0.799705	0.481188	0.986672
Cyhr1	0.79933	0.286329	0.786013
Grap	0.798876	0.108556	0.561292
Slc22a4	0.798498	0.440112	0.955498
Drg2	0.797821	0.176801	0.674576
Chpf	0.797626	0.118093	0.574653
Polr2l	0.797086	0.138052	0.611085
Rps14	0.797011	0.125996	0.587863
Apbb2	0.796878	0.43131	0.948004
Polg	0.796748	0.167042	0.659548
Cpeb1	0.796658	0.480527	0.986176
B3gat3	0.795714	0.206344	0.709097
Snapc2	0.794767	0.164007	0.655049
Ppm1m	0.793717	0.0632822	0.433395
Zfp87	0.793447	0.0202313	0.217838
Uqcc2	0.792604	0.193092	0.691526
Fam207a	0.792517	0.0347568	0.301211
Fam98c	0.792148	0.174789	0.671913
Mgst3	0.791909	0.301163	0.802007
Fchsd1	0.791648	0.408758	0.927132
Ovca2	0.79116	0.201513	0.704655
Rpl10-ps1	0.790569	0.146465	0.625201
Eif3k	0.790215	0.203618	0.707012
Cd34	0.790097	0.0620346	0.429746
Syt11	0.789874	0.486578	0.990732
Mir1291	0.789142	0.477398	0.984739
Sp140	0.788717	0.471345	0.980232
Ogfr	0.788303	0.287119	0.786013
Dact3	0.788092	0.0473441	0.368854
Trmt2a	0.78789	0.0185279	0.206929
Atp5g1	0.786624	0.300394	0.801396
Gba	0.786354	0.0255232	0.253502
Znhit2	0.786073	0.0302036	0.277814
Rab13	0.785711	4.55027e-08	3.94856e-06
Dbil5	0.785484	0.493556	0.995156
Olfm1	0.785458	0.0141441	0.173062
Hyal2	0.785304	0.112376	0.568455
Coro1b	0.785275	0.0598387	0.42162
Dtx2	0.784745	0.158734	0.646371
Meg3	0.784022	0.478432	0.984825
R74862	0.783989	0.122938	0.58162
Nop53	0.783368	0.122252	0.580997
Tbc1d17	0.783356	0.17384	0.671633
Emc8	0.783076	0.128825	0.594717
Lad1	0.783007	0.099779	0.544714
Nt5c	0.781508	0.141642	0.616625
Itgb5	0.781061	0.103056	0.550751
Mad2l2	0.781036	0.0124553	0.161461
Tcf3	0.780383	0.0637956	0.434641
Maz	0.780352	0.122136	0.580741
Tkt	0.779975	0.0192901	0.211151
Sat1	0.779323	0.183352	0.679519
Gstt3	0.778384	0.000150894	0.00578574
Fmc1	0.777619	0.206372	0.709097
Mthfsl	0.776312	0.258534	0.76191
Robo4	0.775331	3.34541e-05	0.00153215
Jund	0.775246	0.0623008	0.430234
Cuta	0.775185	0.19461	0.694944
Inpp5d	0.774771	0.38414	0.901533
Mad1l1	0.774679	0.49373	0.995156
Polr2i	0.774113	0.240984	0.745796
Plekhg2	0.773797	0.252049	0.756796
Scarf1	0.773684	0.0043919	0.0815903
Stbd1	0.773513	0.0449487	0.355322
Alkbh6	0.773337	0.253873	0.756796
Scarf2	0.773059	0.490351	0.993878
Calhm5	0.772596	0.183141	0.679395
Rpl28-ps3	0.772494	0.356364	0.867516
Exosc4	0.772224	0.186422	0.682821
Ccl12	0.771624	0.276599	0.775468
Aplp1	0.771223	0.139416	0.61243
Slc7a5	0.771219	0.481668	0.987068
Angptl4	0.771215	0.266874	0.766596
Mcam	0.770956	0.339248	0.845061
Nup188	0.769764	0.427386	0.94445
Prkcsh	0.769541	0.133839	0.603535
Rps11	0.769513	0.0735239	0.474685
Ubn2	0.769374	0.481718	NA
Mir467f	0.769374	0.481718	NA
Snora24	0.769374	0.481718	NA
Saysd1	0.76929	0.073682	0.475472
Adgrg1	0.768516	6.815e-07	4.58622e-05
Hgs	0.768318	0.13429	0.604536
Cox19	0.767611	0.0890005	0.522065
Spns2	0.767339	0.256562	0.760803
Metrnl	0.767317	0.202048	0.705232
Nhp2	0.76638	0.053562	0.396011
Mirlet7b	0.766326	0.483404	NA
Rpl13a	0.765458	0.065099	0.441241
Numa1	0.764522	0.184888	0.682521
S100a10	0.763985	0.000596036	0.0186296
Dctpp1	0.763858	0.272977	0.772323
Ndufs8	0.762378	0.290089	0.789782
Ccnb2	0.762284	0.409314	0.927958
Tnfsfm13	0.761913	0.00287222	0.0633522
mt-Nd2	0.761529	0.492494	0.995069
Acbd4	0.761382	0.301601	0.802619
Rhbdf1	0.761167	0.277275	0.775664
Snx21	0.761037	0.215555	0.719008
Rabep2	0.760934	0.172227	0.667623
Ergic3	0.760668	0.155513	0.640514
Otud7b	0.760572	0.396612	0.91444
Stmn3	0.760071	0.452791	0.966701
Smdt1	0.760067	0.114764	0.57296
Apol9b	0.759243	0.438397	0.954043
Ppp1r11	0.759124	0.179241	0.676354
Sh3glb2	0.758595	0.20009	0.700794
Mxd4	0.758116	0.183464	0.679743
Ncdn	0.758062	0.286452	0.786013
Igsf8	0.75803	0.213745	0.718658
Cnn2	0.757313	0.0238177	0.243343
Synpo2l	0.755275	0.210985	0.717217
Ubxn1	0.755272	0.145826	0.625006
Ttc9	0.755132	0.401293	0.920137
Glis2	0.754908	0.495763	0.996838
Ost4	0.754523	0.215811	0.719008
Tmem205	0.754463	0.26615	0.766451
Rpl34-ps1	0.754401	0.269351	0.770123
Mgmt	0.75405	0.2342	0.7362
Dynlt1c	0.753321	0.109153	0.561509
Vtn	0.753148	0.205134	0.707734
Ldb1	0.751815	0.20907	0.713253
Scgb3a1	0.751351	0.510804	0.999881
Rpl30-ps8	0.751098	0.510984	0.999881
Cit	0.750919	0.491987	NA
Mir7658	0.750919	0.491987	NA
Actb	0.750582	0.00219549	0.0519901
B9d1	0.750482	0.240778	0.745796
Tmem179b	0.750061	0.0554122	0.402471
AA465934	0.749978	0.478231	0.984739
Cerox1	0.749479	0.453471	0.967688
Taf10	0.748181	0.0503132	0.383159
Smad6	0.748179	0.0841415	0.507653
Rab26os	0.746976	0.450263	0.96318
Nubp2	0.746932	0.106702	0.558685
Inf2	0.745805	0.431169	0.948004
Aip	0.745428	0.173939	0.671818
Slc39a7	0.744964	0.0287402	0.270002
Flot1	0.744441	0.260439	0.76283
Tomm6	0.744184	0.121424	0.579232
Ptbp1	0.743385	9.75953e-05	0.00393133
Cdipt	0.742268	0.000590495	0.0185003
Rasl11b	0.742088	0.12351	0.58303
Tnfaip8l1	0.741728	0.231017	0.733354
Mpg	0.741633	0.288937	0.788536
Ogfod2	0.741584	0.241401	0.746405
Rpl15-ps6	0.741253	0.138177	0.611085
Clec14a	0.740664	0.196044	0.696049
Os9	0.740096	0.0461539	0.363012
Ms4a6d	0.739531	0.441228	0.955851
Pin1	0.738474	0.276122	0.775468
Scarb1	0.738309	5.73853e-16	1.76026e-13
Ankrd54	0.738053	0.0568185	0.407639
Fam173a	0.738035	0.179609	0.676354
Atp13a2	0.738019	0.207928	0.711801
Mapk3	0.737278	5.63957e-05	0.00239183
Septin9	0.736196	0.00287086	0.0633522
Nudt14	0.735265	0.304428	0.804689
Ppp1r9b	0.735162	3.42561e-05	0.00155271
Kif26a	0.733518	0.496212	0.997065
Egln2	0.733417	0.259714	0.7626
Eri3	0.733323	0.26123	0.76283
Nr1h3	0.733095	0.281376	0.781171
Knstrn	0.73293	0.513427	0.999881
Usp36	0.732689	0.321109	0.823533
Ifi202b	0.732445	0.507819	0.999881
Esam	0.73219	0.0232769	0.238768
Mmrn2	0.731962	0.072236	0.469538
Bscl2	0.73177	0.214609	0.718998
Acd	0.731712	0.174798	0.671913
Gnptg	0.731357	0.109711	0.563289
Ntsr2	0.731339	0.206755	0.709097
Rnpepl1	0.730996	0.215475	0.719008
Zfp57	0.730304	0.455146	0.969054
Scamp5	0.729852	0.20104	0.703373
Ppp1r16a	0.729493	0.522943	0.999881
Entpd1	0.727068	0.227719	0.731064
Snord57	0.726714	0.523611	NA
Naglu	0.726289	0.134466	0.604706
Hmgn3	0.725918	0.146195	0.625006
Khk	0.725683	0.135793	0.607361
Arhgef15	0.725086	0.0506995	0.384328
Fam189b	0.724781	0.52271	0.999881
Haus5	0.724765	0.430708	0.947629
Casp4	0.724495	0.523344	0.999881
Mfsd5	0.724075	0.034734	0.301211
Homez	0.723947	0.524596	0.999881
P4htm	0.722172	0.278639	0.777839
Gpx7	0.721845	0.00592149	0.0977527
Hectd2os	0.721581	0.520876	0.999881
Hps6	0.720437	0.107268	0.559675
Yipf1	0.720298	0.138593	0.611085
Rpl11	0.720206	0.233358	0.734767
Ophn1	0.72003	0.432761	0.949297
Rps5	0.719701	0.260849	0.76283
Tmsb4x	0.719675	0.0109994	0.149621
Rps2-ps8	0.719083	0.168216	0.661898
Lat2	0.718721	0.482901	0.988101
Tbcb	0.718697	0.141525	0.616625
Hras	0.717044	0.278835	0.777839
Zfp703	0.716879	0.516703	0.999881
Fdx2	0.716474	0.23341	0.734767
Ppp1r14b	0.716246	0.259473	0.762409
Sf3a2	0.716228	0.247895	0.750638
Lrmda	0.715096	0.485992	0.990343
Cul7	0.71497	0.529029	0.999881
Nenf	0.714669	0.101002	0.548097
Dctn3	0.714624	0.229254	0.733354
Clba1	0.713921	0.0279621	0.267374
Arl4c	0.713904	0.12564	0.587239
Sympk	0.713412	0.186713	0.682821
Hcfc1r1	0.713145	0.262419	0.764424
Myo1c	0.713098	0.0180835	0.203397
Ap1b1	0.712983	0.532696	0.999881
Gpaa1	0.712851	0.251985	0.756796
Rgs3	0.712447	0.116475	0.574206
Abi2	0.712252	0.528576	0.999881
Cd82	0.712229	0.0132625	0.16724
H2-Aa	0.711947	0.197971	0.698167
Bvht	0.71163	0.144784	0.623876
Trappc2l	0.710587	0.211463	0.717217
Rnf111	0.710491	0.520028	0.999881
Mtch1	0.710406	0.109142	0.561509
Maged2	0.710068	0.336124	0.840904
Pdxp	0.709848	0.480094	0.986176
Eef2kmt	0.709726	0.1692	0.663105
Gng13	0.708809	0.478925	0.985494
Sez6l2	0.707309	0.517024	0.999881
Septin5	0.70716	0.101285	0.548097
Dynll1	0.705804	0.00122151	0.0326147
Klf16	0.705779	0.0137912	0.170484
Mir7046	0.705424	0.447628	0.960817
Endov	0.705261	0.00419867	0.079115
Igsf23	0.705117	0.471062	0.980232
Tspan12	0.705071	0.537131	0.999881
Vwf	0.704959	0.504137	0.999881
Alg1	0.70458	0.0485113	0.374847
Rpl7a	0.704477	0.0264812	0.259886
Ly86	0.704189	0.078786	0.490283
Card19	0.703777	0.3677	0.883161
Prr13	0.703579	0.0069422	0.109644
Il1b	0.703133	0.534642	0.999881
Mrps11	0.702379	0.309151	0.808903
Tmem120b	0.702358	0.0780742	0.48852
Mir7052	0.70179	0.27736	0.775738
Fibin	0.701787	0.184302	0.68121
Rpl6l	0.701529	0.266555	0.766451
B3gnt9	0.701512	0.214834	0.718998
Fstl1	0.699966	0.0641124	0.436348
Ccdc28b	0.699785	0.168883	0.662375
Rexo1	0.699328	0.108934	0.561508
P2rx7	0.699298	0.534129	0.999881
Cd3eap	0.699137	0.195735	0.695514
Lrch4	0.698403	0.23714	0.740487
Senp5	0.698233	0.449768	0.963059
Ier5l	0.69802	0.331133	0.833982
Rxrb	0.697425	0.285143	0.786013
Rela	0.697245	0.0142782	0.174379
Pcnx3	0.697218	0.468151	0.978747
Ring1	0.696636	0.251026	0.756635
Dynlt1a	0.696221	0.534668	0.999881
Blvrb	0.696128	0.214476	0.718901
C4b	0.696009	0.511251	0.999881
Aimp2	0.695552	0.272721	0.772323
Tlnrd1	0.695126	0.218473	0.721858
Abhd16a	0.694157	0.154893	0.63905
H2ac10	0.69304	0.516133	0.999881
Rps8	0.692811	0.105249	0.555295
[truncated: 9,509 more rows]

## Sheet: Females
List of differentially expressed genes in female BubR1 hypomorphic hearts compared to wild-type hearts
Genes	log2FC	pvalue	padj
Lrrc20	9.06815	9.36038e-27	1.75427e-23
Zfp319	8.40369	9.29278e-24	1.01593e-20
Slc38a4	8.05467	3.06358e-22	2.51194e-19
Thbs4	7.26667	1.05626e-19	5.77375e-17
Dusp5	7.07095	3.38773e-18	1.43366e-15
Nek6	6.88568	7.79965e-18	3.00952e-15
Cplx2	6.73754	5.06836e-17	1.84699e-14
Emb	5.62715	6.52857e-13	1.3595e-10
Pcdhga2	5.57475	1.89401e-13	4.68822e-11
N4bp2l1	5.30839	7.83677e-12	1.42793e-09
Hoxb9	4.90195	1.63013e-10	2.56729e-08
Ostn	4.7751	2.34818e-10	3.62421e-08
Tnni1	4.70841	4.00268e-11	6.7322e-09
Hoxd10	4.64242	1.03744e-09	1.46347e-07
Lrrc70	4.62667	1.17798e-09	1.62673e-07
Bbs2	4.61655	6.41173e-11	1.06475e-08
Cdkn2b	4.50164	2.8214e-09	3.7014e-07
Apobr	4.28206	6.58119e-09	8.46458e-07
Krtcap3	4.22545	1.70109e-08	2.12539e-06
Igfbp2	3.94624	1.49216e-08	1.88228e-06
Pcna-ps2	3.89456	1.51913e-27	3.98588e-24
Fam161a	3.88894	1.66404e-07	1.73259e-05
Crabp1	3.8103	1.99711e-07	2e-05
Mlana	3.80273	1.34056e-07	1.41829e-05
Tnnt3	3.75503	6.71394e-08	7.46442e-06
Insl6	3.70315	5.40785e-07	5.14098e-05
Cacna1a	3.64816	5.35469e-07	5.1276e-05
Tspan8	3.54216	6.46534e-07	5.89019e-05
Spata5	3.52535	1.61798e-10	2.56729e-08
Rev1	3.3367	7.50124e-07	6.74032e-05
Lrig3	3.27924	1.17435e-06	0.000103398
Samd4	3.16672	2.86203e-10	4.31575e-08
Baz1a	2.95016	4.35081e-05	0.00303608
Bcl2a1a	2.91661	1.69163e-05	0.00129781
Atad3aos	2.86735	3.10803e-05	0.00227789
Kif23	2.85691	7.13591e-05	0.00480082
Tbx3os1	2.83623	8.14041e-05	0.00539364
Rhobtb1	2.65279	2.57546e-09	3.41288e-07
Nmrk2	2.57472	5.62072e-07	5.25614e-05
Gdf15	2.43476	2.60685e-05	0.00193216
Tpi-rs11	2.43276	0.000569829	0.0311483
Fgf21	2.36315	9.53051e-06	0.00076706
Sos2	2.35262	0.000357182	0.0205521
Mir1839	2.31676	0.000476194	0.0263595
Kcne1	2.29417	4.70491e-15	1.40281e-12
Mir6990	2.19721	0.00355862	0.13454
Tnni2	2.05534	1.83097e-05	0.00138847
Spp1	2.03002	1.71009e-07	1.76651e-05
Mir24-1	2.0099	0.00431664	0.155577
Lcn2	1.96765	4.88945e-08	5.67653e-06
Nppa	1.94837	0.000463908	0.0257882
Cenpb	1.78015	0.00897155	0.252886
Csnk1g2	1.74674	0.0064971	0.204402
Lgals3	1.67701	8.72943e-07	7.79057e-05
Gchfr	1.6609	3.50922e-08	4.14752e-06
Eif3j2	1.64504	6.0047e-40	3.93878e-36
Timp1	1.58361	0.00118006	0.0579818
Cdkn1a	1.54595	4.26973e-05	0.00299543
Postn	1.53779	0.00445782	0.15806
Elk4	1.52629	0.0173495	0.390408
Obscn	1.52007	0.00039188	0.0221598
Angptl4	1.48926	0.027559	0.519463
Ogfrl1	1.46757	0.00617321	0.197047
Halr1	1.43452	0.0386051	0.62441
Dmac2l	1.41461	0.0184518	0.406116
Mir1893	1.35961	0.0305674	0.550843
Mir324	1.34356	0.0460641	0.690646
Mdga1	1.3414	0.00516601	0.177882
Ap1g1	1.32818	0.00769532	0.225376
Mylpf	1.32792	0.00267213	0.109549
Apod	1.29511	1.03401e-09	1.46347e-07
Ccl8	1.2897	0.0197276	0.426369
Serpine2	1.2789	3.80139e-07	3.72167e-05
S100a8	1.27864	0.0652949	0.828437
Ecrg4	1.25128	0.0548332	0.767723
Myh7	1.23986	0.0634871	0.813366
Srarp	1.22718	1.41148e-07	1.48138e-05
Ankrd16	1.21694	0.0273149	0.518768
Hddc3	1.19297	0.0713001	0.867706
Mapk8ip3	1.17791	0.0630872	0.809825
Mir7046	1.17241	0.0881157	NA
Lrig1	1.16996	0.0729479	0.877985
Tmem251	1.16985	0.007576	0.22385
Rps24-ps3	1.16844	0.077233	0.889523
Fbxo36	1.16676	0.000221572	0.0133954
Pou6f1	1.15505	0.00382245	0.142059
Myc	1.14077	3.18248e-06	0.000272882
Zbtb38	1.1266	0.072531	0.876183
Tmem184b	1.11474	0.0212785	0.446212
Osgin2	1.11073	0.0737	0.88291
CAAA01066123.1	1.1091	0.0783283	0.892429
Klhdc3	1.10495	0.0403867	0.639151
Gpx3	1.10402	0.0114287	0.296172
Shisa4	1.10384	0.027823	0.521443
Kmt5a	1.10348	0.0701237	0.860574
Ptpn21	1.10261	0.0733707	0.88065
Dok7	1.10147	0.0273903	0.518768
Top3b	1.09372	0.0481571	0.705892
Pim1	1.08541	0.0255478	0.498795
Snhg15	1.07784	4.50601e-06	0.000376524
Bex1	1.06986	0.0544354	0.763784
Ube2n-ps1	1.06712	0.0147034	0.346933
Scgb3a1	1.06561	0.046523	0.695069
Chac1	1.04633	0.0150738	0.354397
Setd2	1.03446	0.0461509	0.691157
Atf7	1.03276	0.109118	0.951795
Serpina3n	1.02883	0.0854798	0.908418
Baalc	1.02678	0.0580625	0.787717
Snora57	1.02656	0.104731	0.946702
Tmem176b	1.01158	1.04525e-05	0.000836137
Tnfrsf12a	1.00712	0.0866685	0.908418
Clu	1.00646	3.55738e-05	0.00256424
Il1b	1.00369	0.142485	0.997098
Pnpla7	0.995773	0.129865	0.982264
Psrc1	0.994475	0.0576564	0.784641
Nupr1l	0.979945	0.142409	0.997098
Rpl17	0.970662	0.121453	0.968705
Frzb	0.966508	0.000556255	0.0306448
Mthfd2	0.965754	0.147499	0.999976
Phlda3	0.958496	0.0224892	0.458546
Kctd3	0.957778	0.0468237	0.697254
Ccdc62	0.957652	0.172805	0.999976
Mir7-1	0.95139	0.194026	0.999976
Masp1	0.946042	0.000148978	0.00939638
Phgdh	0.943124	0.162107	0.999976
Nudt16	0.941805	0.0262829	0.505244
Rpl9-ps7	0.933952	0.0062996	0.1987
Ep300	0.933812	0.174423	0.999976
H3f3a-ps1	0.926748	0.165652	0.999976
Ankrd23	0.925625	0.0310512	0.553753
Aqp8	0.91901	0.168313	0.999976
H2-Q5	0.916913	0.16219	0.999976
Ap1g2	0.914864	0.0801453	0.892576
Rps27rt	0.914765	1.64382e-10	2.56729e-08
Kcnip2	0.910312	0.00276213	0.112091
Gnmt	0.909383	0.14196	0.997098
Nppb	0.90549	0.136318	0.989101
Ccser2	0.901312	0.131757	0.985448
Rps19-ps6	0.900634	3.00439e-11	5.22291e-09
Mmp3	0.896804	0.179353	0.999976
Ptgds	0.894762	0.0492964	0.714683
Rps19-ps2	0.893469	0.0472575	0.698954
Ankrd1	0.890484	0.0757548	0.88734
Snord53	0.889079	0.187123	NA
Cst6	0.887894	0.0133056	0.329974
Mir5136	0.884685	0.187955	NA
Sema3f	0.884235	0.0696341	0.858581
Tmem176a	0.881866	0.00397645	0.146537
Clec4a2	0.881695	0.0089776	0.252886
Scarna2	0.880329	0.0423721	0.661399
Cdo1	0.873661	0.0865054	0.908418
Calr3	0.873289	0.00439173	0.156139
Rps6ka3	0.873124	0.165467	0.999976
Pprc1	0.873102	0.208491	0.999976
Vsig4	0.87105	0.209508	0.999976
Gadd45g	0.870598	0.0347724	0.586718
Ppp1r16a	0.862712	0.102382	0.944553
Zdhhc2	0.859292	0.118108	0.968705
H2bu2	0.850397	0.195445	0.999976
Ltb	0.847141	0.185485	0.999976
Pcbp2	0.843868	0.000330221	0.0192541
Capg	0.842878	0.0578214	0.785608
Rpl15-ps2	0.840703	0.000739288	0.0389507
Atf5	0.838324	0.0184809	0.406116
Msi2	0.836834	0.0568572	0.782697
Myl6b	0.833901	0.000243206	0.014569
Trib3	0.832049	1.48839e-06	0.000129313
Snhg16	0.830797	0.105543	0.946928
Arfgap3	0.828095	0.0962624	0.9272
Ogg1	0.825111	0.0518924	0.739186
Uck2	0.822422	0.0125797	0.316944
Gck	0.821516	0.0234718	0.469366
Fbrs	0.82011	0.135143	0.985809
Lrg1	0.819339	0.226112	0.999976
Ciz1	0.818535	0.147841	0.999976
H4c2	0.816354	0.00468205	0.165335
Ass1	0.813835	0.00824067	0.238126
Mt3	0.808385	0.196389	0.999976
Pdk4	0.808295	0.131628	0.985448
Ier3	0.806884	1.5279e-05	0.00117909
Prkcb	0.806409	0.000132602	0.00840387
Scx	0.806295	0.0517416	0.739186
Synpo2l	0.804494	0.252626	0.999976
Mt2	0.801608	0.157064	0.999976
Cd80	0.800727	0.136743	0.989101
Fndc10	0.799468	0.0780362	0.892429
Inhbb	0.798293	0.0343461	0.58656
Cthrc1	0.794991	0.172738	0.999976
Haus7	0.793554	0.0100822	0.272968
Rpl31-ps9	0.792243	0.0583294	0.789001
Fos	0.791357	0.00692654	0.212744
Mir1892	0.790834	0.241073	0.999976
Neat1	0.78905	0.258334	0.999976
Ap1b1	0.788768	0.216673	0.999976
R3hdm1	0.788255	0.147656	0.999976
Rab10os	0.7874	0.178871	0.999976
Rasl11b	0.785014	0.00331157	0.127819
Rps10-ps1	0.784959	0.0928512	0.919302
Bcl2a1b	0.783772	0.175808	0.999976
Ermard	0.782324	0.0518795	0.739186
Lgals4	0.782277	0.15418	0.999976
Nts	0.781809	0.0624218	0.808115
Trmt112-ps2	0.780148	0.263867	0.999976
Ocrl	0.780055	0.220458	0.999976
Zfp638	0.778158	0.195152	0.999976
Ankrd24	0.778043	0.00295827	0.116545
Ahnak2	0.776021	0.000656637	0.0354503
Rpl31-ps11	0.774744	0.0586766	0.789337
Ear2	0.772151	0.227958	0.999976
Rpl3-ps1	0.771291	1.15767e-05	0.000913794
Cited1	0.770931	0.20778	0.999976
Grrp1	0.769511	1.0625e-05	0.000844786
Ehmt2	0.769071	0.0436419	0.673574
Uchl1	0.766034	0.000215526	0.0131019
Rhox5	0.76468	0.00104894	0.0523235
Klhl40	0.762716	0.0394107	0.632169
Cd300c2	0.761109	0.176131	0.999976
Gins1	0.7605	0.0438568	0.675301
Prkag2	0.757573	0.147218	0.999976
Polrmt	0.752308	0.262099	0.999976
Wdr90	0.752051	0.197273	0.999976
Ch25h	0.749078	8.62611e-05	0.00568673
Grina	0.748481	0.0408515	0.644559
Rgs16	0.747847	0.271866	0.999976
Capns1	0.747809	0.236781	0.999976
Cideb	0.745404	0.290847	0.999976
Nsd1	0.744812	0.25955	0.999976
Alkbh2	0.744188	0.202167	0.999976
Mypop	0.743677	0.176315	0.999976
Il17rc	0.743654	0.17402	0.999976
Nrtn	0.73617	0.0346439	0.58656
Cyth2	0.735009	0.0621253	0.808115
Egr3	0.734541	0.123131	0.972468
Ccl2	0.733908	0.0944009	0.9197
Vwf	0.733688	0.123886	0.972524
Perp	0.731392	0.0575935	0.784641
Rbms2	0.730864	0.0642102	0.818633
Ankrd33b	0.729515	0.0336944	0.579341
Slc27a3	0.728751	0.121325	0.968705
Ccdc167	0.726634	0.0404372	0.639151
Fxyd5	0.724356	0.0106891	0.282723
Fxyd6	0.722525	0.0627406	0.80831
Rpl31-ps14	0.721772	0.277145	0.999976
Perm1	0.721731	0.215881	0.999976
Acot2	0.718395	0.0768299	0.888302
Dct	0.716324	0.160438	0.999976
Rpl30-ps10	0.712071	0.0604056	0.800223
Hexdc	0.709638	0.229717	0.999976
Csdc2	0.709429	0.0439613	0.675326
Gnao1	0.709303	0.000920276	0.0466234
Tubb3	0.707744	0.186957	0.999976
Eef1akmt4	0.706596	0.0124191	0.314529
Bcl3	0.705346	0.0954139	0.923354
Rcan1	0.704746	0.0947111	0.9197
St3gal1	0.7046	0.00252073	0.104982
Mrln	0.702703	0.0814968	0.898451
Prox1os	0.697921	0.230146	0.999976
Slc25a22	0.694145	0.175524	0.999976
Cd14	0.692581	0.123714	0.972468
Shf	0.692368	0.0592205	0.790349
Trem2	0.689895	0.242645	0.999976
Ubap2l	0.689382	0.00292788	0.116335
Pomgnt2	0.688592	0.0300166	0.54845
Oas1g	0.688484	0.191859	0.999976
Serpine1	0.688199	0.208038	0.999976
Pglyrp1	0.687911	0.163233	0.999976
Icam4	0.687729	0.330505	0.999976
Amd-ps3	0.6858	0.265781	0.999976
Eif4e	0.684932	0.327843	0.999976
S100a4	0.68301	0.000588844	0.0320541
Ampd3	0.682953	0.134887	0.985809
Mrnip	0.681782	0.0714181	0.868335
Med9os	0.681423	0.118634	0.968705
Rpl28-ps3	0.679622	0.213214	0.999976
Tmem238	0.678613	0.0211934	0.446212
Junb	0.678483	6.68837e-07	6.05136e-05
Mir99a	0.678234	0.34384	0.999976
Pycard	0.677376	9.49554e-08	1.04682e-05
Rpl30-ps9	0.676856	0.0567724	0.782351
Dnase2a	0.67584	0.138395	0.990506
Tmem41a	0.675749	0.141406	0.997098
Dancr	0.675389	0.165299	0.999976
Unc45bos	0.673963	0.256052	0.999976
Ylpm1	0.670983	0.249457	0.999976
Aen	0.670326	0.24987	0.999976
Comtd1	0.67031	0.13973	0.996803
Zdhhc1	0.669506	0.11472	0.957998
Ada	0.669496	0.33968	0.999976
Xirp1	0.669037	0.103394	0.945642
Sppl2b	0.668843	0.318672	0.999976
Cd52	0.66692	0.225552	0.999976
Hyal2	0.666676	0.0566401	0.781727
Spag9	0.66491	0.0813359	0.897432
Mbtps2	0.663947	0.323642	0.999976
Nexn	0.66339	0.323284	0.999976
Rpl27-ps2	0.658735	0.347864	0.999976
Pcdhga1	0.658165	0.128458	0.978346
Zfp335os	0.657538	0.352061	0.999976
Cox6b2	0.655957	0.0234617	0.469366
Slc3a2	0.654778	0.00708286	0.214129
Rps16-ps2	0.654545	0.0682052	0.850556
Pld4	0.654109	0.226385	0.999976
AA914427	0.652454	0.298752	0.999976
Hspb7	0.651665	0.140268	0.996921
Rac2	0.651031	0.211467	0.999976
Rnd1	0.650878	0.102642	0.945614
Ccn2	0.650055	0.166185	0.999976
Pter	0.649184	0.21391	0.999976
Upp1	0.64829	0.152048	0.999976
Rrad	0.646691	0.177897	0.999976
Ankrd10	0.645625	0.233603	0.999976
Pmm1	0.645554	0.00147139	0.0689399
Pdlim3	0.645462	0.0100914	0.272968
Ltc4s	0.645459	0.225259	0.999976
Ctss	0.644341	0.0422644	0.660866
Coro1a	0.644334	0.218194	0.999976
Nme5	0.642981	0.355759	0.999976
Asns	0.641669	0.0935326	0.919302
Lyl1	0.639541	0.238279	0.999976
Nfic	0.638205	0.311706	0.999976
Cd72	0.636678	0.347388	0.999976
Pdlim5	0.636304	0.365547	0.999976
Cdk5rap1	0.634626	0.324235	0.999976
Dkk3	0.633217	0.153749	0.999976
Lrrc51	0.633171	0.0601283	0.797597
Hcn2	0.632415	0.20978	0.999976
Cln6	0.632268	0.0746989	0.88291
Renbp	0.630999	0.190338	0.999976
Acta1	0.628963	0.271953	0.999976
Lilr4b	0.628321	0.280242	0.999976
Clba1	0.627548	0.170957	0.999976
Efhd2	0.627119	0.00204799	0.0901598
Rpl36-ps12	0.62646	0.156497	0.999976
Fcgr3	0.624495	0.188796	0.999976
Irx4	0.624151	0.344602	0.999976
Ddit3	0.623865	0.00884992	0.251303
Msantd3	0.62261	0.00294748	0.11647
Rps12-ps3	0.622479	0.00114677	0.0567715
Angptl3	0.622018	0.300057	0.999976
Sbk3	0.62077	0.348033	0.999976
Snx32	0.620424	0.00520391	0.178251
Fam71e1	0.618558	0.380885	0.999976
Cldn5	0.618312	0.224263	0.999976
Grk5	0.617957	4.45572e-05	0.00309284
Ift22	0.617517	0.000195614	0.0121624
Pcnx3	0.616056	0.375562	0.999976
H3c4	0.616011	0.328911	0.999976
Cpt1b	0.615473	0.176257	0.999976
Cars	0.615019	0.0444567	0.681255
Rpsa-ps2	0.614416	0.0769649	0.888823
Rps24	0.612498	0.0553092	0.773562
Ms4a7	0.612046	0.31585	0.999976
Aif1	0.610158	0.124408	0.972655
Fcer1g	0.609877	0.205261	0.999976
Pfkp	0.607342	2.37514e-07	2.34282e-05
Fcgr1	0.607129	0.381048	0.999976
Fuca2	0.605787	0.000105953	0.00684728
Acot1	0.605496	0.277826	0.999976
C1qb	0.604855	0.217154	0.999976
Krt18	0.604801	0.25094	0.999976
Art3	0.604131	0.147986	0.999976
Cidea	0.603763	0.110832	0.951795
Lyz1	0.603264	0.243008	0.999976
Ube2d-ps	0.602857	0.0774323	0.889523
Spsb2	0.602022	0.0303629	0.550843
Akr1b8	0.600778	5.83297e-05	0.00396491
Gtpbp6	0.598579	0.132372	0.985809
Rps2-ps8	0.596793	0.186799	0.999976
Frmd5	0.59628	0.125488	0.976126
Ccdc9	0.59545	0.394534	0.999976
Dnajc4	0.595281	0.164606	0.999976
Ndor1	0.595228	0.393432	0.999976
H2bc6	0.594478	0.16579	0.999976
Ganc	0.594449	0.352593	0.999976
C1qc	0.593945	0.130117	0.982743
Evi2b	0.593432	0.210095	0.999976
Eef1a1	0.593273	0.381955	0.999976
Yif1b	0.592267	0.160278	0.999976
Calhm5	0.592062	1.43148e-06	0.000125197
Cish	0.591268	0.0522491	0.741835
Ccn3	0.589836	0.166511	0.999976
Gngt2	0.589705	0.132451	0.985809
Bcdin3d	0.589132	0.215557	0.999976
Yipf2	0.588574	0.380916	0.999976
Irf7	0.587712	0.234624	0.999976
Clcn7	0.585867	0.408001	0.999976
Sfxn4	0.583091	0.401938	0.999976
Ten1	0.583055	0.00218354	0.0945409
Bmp4	0.582142	0.397036	0.999976
Fblim1	0.581222	0.378076	0.999976
Cic	0.581103	0.288134	0.999976
Rara	0.579505	0.218974	0.999976
Tle6	0.57869	0.253588	0.999976
Ppp6r1	0.578642	0.291265	0.999976
Nup214	0.57621	0.375581	0.999976
Scn1b	0.575583	0.106222	0.946928
Sema4a	0.575096	0.405697	0.999976
Ucp2	0.573715	0.174684	0.999976
Pigz	0.573706	0.343027	0.999976
Slc15a4	0.573255	0.0329414	0.576943
Serpinb6b	0.573219	0.0764896	0.888302
Snapc2	0.572665	0.0324513	0.572216
Hypk	0.57264	0.0068272	0.21174
Lrrc25	0.571685	0.270535	0.999976
Tmem171	0.570478	0.334882	0.999976
AV356131	0.570125	0.420491	0.999976
Urah	0.568759	0.421679	0.999976
Aopep	0.56817	0.0139679	0.335794
Lima1	0.567598	0.343041	0.999976
Zfc3h1	0.564483	0.284629	0.999976
Unc119	0.562696	0.0402792	0.638964
H2-Ab1	0.562047	0.38215	0.999976
Wfdc3	0.560782	0.378874	0.999976
H2-Eb1	0.560118	0.401399	0.999976
Slc4a2	0.559932	0.298929	0.999976
Bambi	0.558514	0.0101432	0.273241
Stoml1	0.555111	0.431683	0.999976
Apeh	0.555073	0.0935314	0.919302
Pvalb	0.553477	0.363171	0.999976
Eif3s6-ps2	0.552426	0.424203	0.999976
Acer2	0.551876	0.285599	0.999976
Ssh3	0.551251	0.416087	0.999976
Snord49a	0.551234	0.439264	0.999976
Ppp1r15a	0.551141	0.0789692	0.892429
Ms4a6d	0.550806	0.00702015	0.213932
Ccl12	0.549518	0.241943	0.999976
Nthl1	0.548327	0.0892023	0.909532
Sugp2	0.547713	0.410418	0.999976
Clk4	0.547074	0.383362	0.999976
Mvp	0.546586	0.235161	0.999976
Septin5	0.546294	0.20618	0.999976
Stbd1	0.546029	0.0707954	0.863366
Tsacc	0.545624	0.228081	0.999976
Pi4ka	0.544642	0.254939	0.999976
Alox5ap	0.544474	0.113969	0.956101
Dcun1d2	0.54419	0.303505	0.999976
Fbxw9	0.543289	0.176684	0.999976
Nupr1	0.542125	0.177665	0.999976
Aar2	0.541531	0.254473	0.999976
Hspbp1	0.541138	0.404962	0.999976
Rsph3a	0.540971	0.00189374	0.0842169
Fgl2	0.540531	0.016073	0.372548
Syngr1	0.539536	0.0480693	0.705393
Slc15a3	0.53859	0.430237	0.999976
Vamp8	0.538476	0.0621184	0.808115
Sfswap	0.537777	0.283418	0.999976
Traf3ip1	0.537682	0.43359	0.999976
Arih2	0.537454	0.333564	0.999976
Mknk2	0.535407	0.0234813	0.469366
Rfxank	0.534393	0.0653736	0.828634
Ttc9	0.534085	0.0860662	0.908418
Arhgap23	0.533334	0.292406	0.999976
Ly86	0.530389	0.256607	0.999976
Tmem100	0.529757	0.175249	0.999976
Disp1	0.529535	0.434681	0.999976
Tigar	0.52872	0.123518	0.972468
Rbbp5	0.527267	0.407135	0.999976
Des	0.525934	0.0431226	0.669497
Dok1	0.52578	0.143713	0.998081
Nr2c2ap	0.525453	0.0794557	0.892576
Gstm2-ps1	0.525121	0.253178	0.999976
Dmtn	0.524913	0.333736	0.999976
Morn2	0.524278	0.103136	0.945642
Serhl	0.523727	0.00128782	0.0630407
Tpmt	0.522881	0.452438	0.999976
Rpsa-ps10	0.522382	0.272573	0.999976
H4c8	0.521538	0.0747541	0.88291
Miga2	0.521117	0.164464	0.999976
Nubp1	0.520905	0.103867	0.945642
Cd74	0.520504	0.426377	0.999976
Pcdh1	0.520462	0.212661	0.999976
Rps28	0.519674	0.22757	0.999976
Slc39a3	0.519111	0.399519	0.999976
AC149090.1	0.518445	0.386989	0.999976
Fzd2	0.517158	0.0471309	0.698888
Zfp106	0.515672	0.103822	0.945642
Zfyve19	0.515646	0.144744	0.999929
Rpl10-ps6	0.514972	0.194932	0.999976
Mcub	0.513476	0.00721232	0.216518
Prnp	0.51289	0.00194078	0.0860174
Dusp28	0.512319	0.00508563	0.176038
Rps12-ps19	0.512082	0.469356	0.999976
Dap	0.511143	0.0383841	0.623219
Mzb1	0.510102	0.292618	0.999976
Anapc15	0.510001	0.133974	0.985809
Comt	0.509149	0.14105	0.996921
Cep89	0.508504	0.440639	0.999976
Alkbh1	0.50835	0.333929	0.999976
S100a11	0.506441	0.219044	0.999976
Ckmt1	0.506088	0.386936	0.999976
AC124742.1	0.50495	0.1884	0.999976
Hmga1b	0.504772	0.06635	0.837772
Tspan17	0.504212	0.0450233	0.682845
Trpv4	0.50168	0.323566	0.999976
Esm1	0.501204	0.332544	0.999976
Slamf9	0.499958	0.319643	0.999976
Ccdc159	0.499549	0.476799	0.999976
C1qa	0.499384	0.304062	0.999976
Prune2	0.498107	0.346172	0.999976
Oxr1	0.496696	0.479322	0.999976
Elof1	0.496576	0.204984	0.999976
AK157302	0.496406	0.226559	0.999976
Snord58b	0.496395	0.428303	NA
Ercc2	0.495544	0.469593	0.999976
Snta1	0.495111	0.0966412	0.9272
Rbm4	0.494442	0.123941	0.972524
Snx21	0.494055	0.140683	0.996921
Tmem219	0.491966	0.303196	0.999976
Acvrl1	0.491242	0.460153	0.999976
Ptp4a3	0.490406	0.091305	0.915772
Eif4ebp1	0.488074	0.0187402	0.40821
Lrrc28	0.487874	0.479151	0.999976
Gpc1	0.48784	0.000722406	0.0384506
Evi5l	0.48745	0.42487	0.999976
Slc25a28	0.487362	0.15617	0.999976
Srf	0.48698	0.131953	0.985448
Ifitm6	0.486938	0.492373	0.999976
Rpl3-ps2	0.486687	0.490968	0.999976
Vrk3	0.485935	0.406464	0.999976
Lsm14b	0.483554	0.325699	0.999976
Meox1	0.481315	0.166028	0.999976
Mnd1	0.481205	0.412741	0.999976
Rbp1	0.480479	0.253465	0.999976
Tspo	0.480008	0.197349	0.999976
Spsb3	0.479691	0.321086	0.999976
Rpl17-ps5	0.479377	0.166317	0.999976
Rpl38	0.478924	0.100038	0.934761
Rexo1	0.47838	0.330105	0.999976
Retsat	0.478071	0.23359	0.999976
Rpl3	0.477688	3.63259e-05	0.00260415
Csrp2	0.476949	0.242952	0.999976
Slc46a3	0.476468	0.0766457	0.888302
Pnmt	0.475877	0.49867	0.999976
Anks3	0.475564	0.439105	0.999976
Ccdc146	0.474703	0.377155	0.999976
Six1	0.472876	0.419574	0.999976
Tpgs1	0.472654	0.230792	0.999976
Rpl41	0.471697	0.131979	0.985448
Rbks	0.471562	0.503488	0.999976
H2ac10	0.470466	0.488115	0.999976
Nudt12	0.470245	0.439773	0.999976
Pak4	0.468901	0.339288	0.999976
Cmya5	0.46864	0.49652	0.999976
Pola2	0.468298	0.48805	0.999976
Thumpd3	0.468293	0.215093	0.999976
Chpf	0.468146	0.245042	0.999976
Sipa1	0.468142	0.317352	0.999976
Cpne8	0.468	0.367503	0.999976
Tatdn2	0.467415	0.48421	0.999976
Trmt1	0.466479	0.0591791	0.790349
Sympk	0.465507	0.265598	0.999976
Slc7a7	0.464972	0.505495	0.999976
Mlip	0.463819	0.0298977	0.547805
Stk16	0.463581	0.18896	0.999976
Ftl2-ps	0.463277	0.158012	0.999976
Alkbh3	0.463033	0.206075	0.999976
Trim72	0.461581	0.00311299	0.121955
Rrp36	0.461325	0.487074	0.999976
Tjap1	0.461212	0.0834393	0.903471
Rnasek	0.461128	0.310442	0.999976
Hspa1l	0.46076	0.500434	0.999976
Thop1	0.459511	0.140729	0.996921
Sgcb	0.458986	0.396483	0.999976
Cntf	0.458603	0.516918	0.999976
Zfp651	0.45837	0.0449136	0.682759
Plac8	0.458149	0.200572	0.999976
Smyd1	0.457986	0.168711	0.999976
Gpsm3	0.457383	0.286471	0.999976
Coq8b	0.455588	0.112569	0.953857
AC159819.1	0.454913	0.175188	0.999976
Inppl1	0.454751	0.461686	0.999976
Ninj1	0.454625	0.0881129	0.909532
Lat2	0.454553	0.468181	0.999976
Mir3091	0.453766	0.517308	0.999976
Etohd2	0.453366	0.504404	0.999976
Plpp7	0.453362	0.169375	0.999976
Rpp25	0.453212	0.098078	0.929974
Basp1	0.453194	0.228761	0.999976
Ptrh1	0.453163	0.518482	0.999976
Iqsec1	0.45198	0.524021	0.999976
Cd79a	0.451911	0.458292	0.999976
Atg13	0.451905	0.0973917	0.9272
Agap3	0.451663	0.263035	0.999976
Srpk3	0.450525	0.121896	0.96977
Procr	0.450311	0.32425	0.999976
Shb	0.450282	0.0202748	0.432497
Rpl10-ps5	0.450174	0.24195	0.999976
Klf10	0.449713	0.279704	0.999976
Agbl5	0.449513	0.445526	0.999976
Lbp	0.4494	0.172882	0.999976
Nnmt	0.449295	0.279849	0.999976
Dnph1	0.448684	0.524528	0.999976
Rpl37	0.44858	0.185609	0.999976
Sox17	0.448483	0.470409	0.999976
Srpk2	0.448353	0.383683	0.999976
Nat9	0.447952	0.0770378	0.888883
Mtus2	0.447924	0.352573	0.999976
Fabp3-ps1	0.447666	0.0586184	0.789337
Lsm12	0.446827	0.0854239	0.908418
Zfp968	0.446739	0.444928	0.999976
Ipo8	0.446404	0.355354	0.999976
Nudt18	0.446287	0.249481	0.999976
Hsf1	0.445914	0.257013	0.999976
Lyz2	0.445696	0.227147	0.999976
Snhg8	0.445303	0.0869512	0.908418
Rprd2	0.445157	0.498578	0.999976
Zmiz1	0.444293	0.353691	0.999976
Fcrls	0.444052	0.384362	0.999976
Ddx49	0.442333	0.00351235	0.133175
Zfp938	0.442127	0.517899	0.999976
Zfp703	0.441707	0.515632	0.999976
Phf3	0.441197	0.53383	0.999976
Frat2	0.440928	0.530982	0.999976
Bop1	0.440539	0.00415563	0.151524
Rad51d	0.440431	0.020872	0.443073
Ctsd	0.44027	0.0392785	0.632169
Eri3	0.440229	0.0165902	0.379837
Mtmr9	0.440174	0.337068	0.999976
Vamp1	0.439486	0.417205	0.999976
Cited4	0.439177	0.477292	0.999976
Snhg6	0.438464	0.438208	0.999976
Snord47	0.438365	0.457387	0.999976
Eif5a	0.438041	0.111664	0.953436
Sergef	0.437665	0.52606	0.999976
Cotl1	0.437581	0.33611	0.999976
Ciao2b	0.437193	0.197851	0.999976
Ier5l	0.436805	0.290588	0.999976
Rpl28-ps1	0.435977	0.199628	0.999976
Nudt6	0.434851	0.247776	0.999976
Tmem259	0.434777	0.279768	0.999976
Vps37b	0.434636	0.355614	0.999976
Laptm5	0.434195	0.300726	0.999976
Hsd11b1	0.434065	0.0334254	0.576943
Gas2l1	0.434023	0.476037	0.999976
Hotairm1	0.433652	0.538562	0.999976
Cystm1	0.433181	0.0185872	0.407088
Fzd9	0.432628	0.217754	0.999976
Hmga1	0.431569	0.0864723	0.908418
Rasa4	0.431523	0.10532	0.946928
Trnp1	0.431419	0.188197	0.999976
Mecom	0.430851	0.514749	0.999976
Atrx	0.430772	0.502825	0.999976
Nat8f1	0.430702	0.304077	0.999976
Stk32c	0.43041	0.445268	0.999976
Enah	0.430327	0.241078	0.999976
Abraxas2	0.430301	0.509138	0.999976
CAAA01118383.1	0.429411	0.323341	0.999976
Vcpkmt	0.428345	0.540401	0.999976
Rcor3	0.428244	0.40022	0.999976
Map11	0.428082	0.438388	0.999976
Obsl1	0.427136	0.53262	0.999976
Lrrk1	0.426864	0.541346	0.999976
Rps19-ps1	0.426415	0.373468	0.999976
Cep70	0.425824	0.538985	0.999976
Cav3	0.425456	0.110736	0.951795
Pilrb2	0.42538	0.407404	0.999976
Ppp1r1a	0.425281	0.284165	0.999976
Jpt1	0.425081	0.0963989	0.9272
Nme1	0.424423	0.518533	0.999976
Ccdc142os	0.424413	0.480494	0.999976
Sqstm1	0.424369	0.011708	0.300581
Rab27a	0.424089	0.534042	0.999976
Hpcal1	0.424034	0.229438	0.999976
Tubgcp5	0.424	0.462301	0.999976
Rps29	0.423414	0.256875	0.999976
Cenpx	0.423104	0.217115	0.999976
Nf2	0.422793	0.0989071	0.932028
Snrpn	0.422716	0.187412	0.999976
Flot1	0.422642	0.0798148	0.892576
Tom1	0.422486	0.024255	0.481395
Igf2r	0.422003	9.71916e-13	1.96163e-10
Strip2	0.421992	0.000432416	0.024243
Insr	0.421973	0.000706366	0.0379015
Ube3a	0.421942	0.00117889	0.0579818
Arel1	0.421934	0.00130259	0.0632916
Larp4b	0.42193	0.00136539	0.0658549
Gpr157	0.421915	0.00162183	0.074918
Jag1	0.421892	0.00201816	0.0891456
Celf2	0.421889	0.00206031	0.0903989
Hivep2	0.421876	0.00229563	0.0980988
Scn4b	0.421873	0.00233661	0.099526
Mpp5	0.421873	0.00235327	0.0998751
Cyp1a1	0.421871	0.00237228	0.10007
Trim56	0.421865	0.00249024	0.10471
Ube2o	0.421847	0.0028111	0.113125
Tnks	0.421845	0.00284981	0.113984
Rcor1	0.42184	0.00293521	0.116335
Rsf1	0.421827	0.00316006	0.123384
Plekhm1	0.421811	0.00346171	0.132018
Cbfa2t2	0.421794	0.00376467	0.140708
Btbd9	0.421791	0.00381535	0.142059
Prkci	0.421769	0.00422625	0.153585
Slco2a1	0.42176	0.00438756	0.156139
Acvr1b	0.42174	0.00477464	0.167483
Il1r1	0.421734	0.00486994	0.169466
Fgf13	0.42172	0.0051303	0.177117
Ephb3	0.421715	0.00523352	0.178798
Nlrx1	0.421706	0.0053917	0.181835
Vps18	0.421704	0.005446	0.18265
Hivep1	0.421693	0.00564322	0.186953
Pigg	0.421672	0.00602901	0.194336
Ipo11	0.421646	0.00653275	0.205031
Cdk14	0.421634	0.00675376	0.210457
Nynrin	0.421627	0.00688351	0.212437
Shtn1	0.421583	0.00770256	0.225376
Btbd7	0.421577	0.0078251	0.227622
Afmid	0.421535	0.00861367	0.246731
Elmod2	0.42153	0.00872069	0.249252
Ftl1-ps1	0.421523	0.25023	0.999976
Rtn4rl1	0.42148	0.00962393	0.265803
Nr2c2	0.421473	0.00975639	0.267211
Gon4l	0.421459	0.010047	0.272968
Rcc1	0.421459	0.0100527	0.272968
Dop1b	0.421441	0.0103843	0.277979
Gstm4	0.421427	0.0578472	0.785608
Ipp	0.42139	0.0113126	0.294464
Zfp395	0.421385	0.011426	0.296172
Zfp317	0.42136	0.0118905	0.304076
Nfkbiz	0.421341	0.012236	0.311093
Dapp1	0.421333	0.0123837	0.314238
Fam189b	0.421329	0.0124597	0.31495
Parp11	0.42131	0.0128186	0.321545
Esrrb	0.421271	0.0135342	0.333173
Kdm6a	0.421266	0.0136246	0.333173
Nkd2	0.421264	0.0136482	0.333173
Fyb	0.421263	0.0136632	0.333173
Xk	0.421243	0.0140347	0.336601
Ccdc134	0.421229	0.0142866	0.340774
Lacc1	0.421168	0.0153965	0.361337
Cpm	0.421166	0.0154487	0.361913
Dcaf12l1	0.421125	0.0161713	0.374163
Tnfrsf11b	0.421084	0.0169077	0.383908
Msr1	0.421073	0.0171087	0.386316
Ints10	0.421067	0.49575	0.999976
Plce1	0.421062	0.0173181	0.390372
Syt12	0.421056	0.0174176	0.39127
Bdkrb2	0.420987	0.0186531	0.407172
Gdf6	0.42098	0.0187629	0.40821
Anxa8	0.420906	0.0200791	0.431126
Crlf1	0.420856	0.0209524	0.443547
Igsf6	0.420803	0.0218808	0.455642
Cep250	0.420784	0.0221948	0.458546
Lrsam1	0.420764	0.0225706	0.458546
Trim59	0.420746	0.022869	0.461566
Mir133a-1hg	0.420709	0.0235059	0.469366
Msrb1	0.420661	0.22493	0.999976
Trp53bp1	0.420628	0.0249072	0.491365
Polr1b	0.420594	0.0254781	0.498795
Kctd7	0.420582	0.0256612	0.498795
Egr2	0.420567	0.0259178	0.501714
Bid	0.420531	0.0265235	0.507973
Slc25a20	0.420518	0.32535	0.999976
Rps6ka5	0.420421	0.0283598	0.526986
Prx	0.420371	0.0291924	0.538349
Cdk18	0.420303	0.0303289	0.550843
Gsap	0.420277	0.0307428	0.552485
Dusp4	0.420202	0.0319669	0.565957
B3galt1	0.42018	0.0323216	0.570695
Pcbd1	0.420165	0.0325671	0.573486
Aoc2	0.420143	0.0329235	0.576943
Zfp595	0.420133	0.0330811	0.576943
Cd19	0.420121	0.0332767	0.576943
Particl	0.420089	0.325264	0.999976
Zfp966	0.419984	0.03547	0.595814
Clec5a	0.419953	0.0359566	0.600056
Cnnm4	0.419946	0.036093	0.600894
Zbtb3	0.419723	0.0395557	0.632169
Cbx6	0.419723	0.381977	0.999976
Apol9b	0.41964	0.548127	0.999976
Npl	0.419536	0.042435	0.661399
Apol9a	0.419498	0.0430156	0.668628
Hoxa5	0.419483	0.0432332	0.66963
Stox2	0.419331	0.045513	0.687094
Gucd1	0.419327	0.12784	0.978346
Pdxp	0.419316	0.0457382	0.688239
Fjx1	0.419215	0.0472448	0.698954
Pmf1	0.419203	0.202024	0.999976
Bean1	0.419159	0.0480687	0.705393
Tmem163	0.419118	0.0487046	0.711532
Zfp995	0.418958	0.0509905	0.732688
Fetub	0.418951	0.0511083	0.733109
Pacrg	0.41893	0.553612	0.999976
Ulk3	0.418893	0.542915	0.999976
Gse1	0.418733	0.0542594	0.762129
Sgcg	0.418719	0.0737698	0.88291
Frmd4a	0.418708	0.0547237	0.767008
Kifc2	0.418623	0.0557177	0.776089
Klk14	0.4186	0.0561028	0.780501
Vgll2	0.418566	0.0565752	0.781727
Sprr1a	0.418563	0.487235	0.999976
Tgm2	0.418542	0.00628174	0.1987
Cenpl	0.418506	0.0574015	0.784641
Pdlim7	0.418435	0.502993	0.999976
Stmn4	0.418412	0.0587234	0.789337
Fam174c	0.418366	0.0894326	0.909532
Ccser1	0.418264	0.0607492	0.800973
Pcdhb9	0.418251	0.0609328	0.801783
Zfp28	0.418174	0.0618631	0.808115
Cald1	0.417982	0.250419	0.999976
Colca2	0.417966	0.0647892	0.824412
BC064078	0.417811	0.0668463	0.840858
Mrgprh	0.417804	0.0669555	0.841369
Duoxa1	0.417782	0.0672007	0.842836
Zmym1	0.417736	0.0679902	0.849489
Trac	0.417584	0.069845	0.859565
Sigirr	0.417529	0.0705722	0.863155
Trmt9b	0.417311	0.0733659	0.88065
Zfp658	0.417227	0.0744118	0.88291
Zbed5	0.417155	0.0753361	0.884812
Inhba	0.417155	0.0753361	0.884812
Lsr	0.417155	0.0753361	0.884812
Mea1	0.417125	0.407146	0.999976
Batf3	0.417059	0.0765712	0.888302
Tspan32	0.416999	0.0773689	0.889523
Tlcd2	0.41691	0.0784631	0.892429
Rab3b	0.416849	0.0791865	0.892576
Gpr135	0.41684	0.0792829	0.892576
Ddr1	0.41678	0.080058	0.892576
Wdr35	0.41678	0.080058	0.892576
Lck	0.416774	0.0801054	0.892576
Skap1	0.416758	0.080342	0.892576
Bbof1	0.416643	0.0818069	0.899601
Klhl22	0.416576	0.0825358	0.903471
Olfr1372-ps1	0.416515	0.0833181	0.903471
Nrip1	0.416441	0.0842033	0.90472
Tpbg	0.416385	0.0848627	0.908418
Herc1	0.416284	0.0860781	0.908418
Vstm5	0.416256	0.0864479	0.908418
Zfp939	0.416256	0.0864479	0.908418
Fam83d	0.416071	0.0886211	0.909532
Tirap	0.416071	0.0886211	0.909532
Hcfc2	0.415983	0.0897161	0.909532
Wnt4	0.415983	0.0897161	0.909532
Usp49	0.415959	0.0899523	0.909532
Senp7	0.415952	0.0900589	0.909532
Lrrc4	0.415952	0.0900589	0.909532
Snord14d	0.415891	0.444831	0.999976
Msmp	0.415883	0.0909006	0.913898
Etv4	0.415766	0.0922439	0.919302
Nefm	0.415721	0.0927442	0.919302
Cd3d	0.415672	0.0933707	0.919302
Tmem108	0.415595	0.0942094	0.9197
Tlr8	0.415595	0.0942094	0.9197
AI662270	0.415561	0.0946594	0.9197
Plxnb1	0.415464	0.095724	0.925426
Mamstr	0.415373	0.0968074	0.9272
Sirpb1c	0.41537	0.096835	0.9272
Ube2m	0.415362	0.0812497	0.897235
Sgo2a	0.415327	0.097352	0.9272
Pheta2	0.415327	0.097352	0.9272
Clec4n	0.41532	0.457442	0.999976
Cd84	0.415239	0.098321	0.929974
Nxph4	0.415184	0.0989123	0.932028
Rab4b	0.415142	0.203623	0.999976
Sgsm2	0.415104	0.0998559	0.934761
Oip5	0.414942	0.101708	0.942307
Icos	0.41488	0.102333	0.944553
Asphd2	0.41488	0.102333	0.944553
Phf11a	0.414804	0.103253	0.945642
Zfyve26	0.414804	0.103253	0.945642
Abhd15	0.414718	0.104139	0.945642
Cdsn	0.414663	0.10478	0.946702
Phactr3	0.414663	0.10478	0.946702
Vps13a	0.414663	0.10478	0.946702
Steap3	0.414568	0.537124	0.999976
Dipk2b	0.414548	0.106013	0.946928
Epop	0.41451	0.106497	0.946928
Ptgfr	0.414442	0.559407	0.999976
Ighm	0.414437	0.398928	0.999976
Pcdhb12	0.41437	0.107961	0.951795
Lat	0.414354	0.108202	0.951795
Pmaip1	0.414337	0.10836	0.951795
Stfa2l1	0.414337	0.10836	0.951795
Ttr	0.414219	0.109612	0.951795
Tnfrsf18	0.414192	0.109965	0.951795
Adm2	0.414192	0.109965	0.951795
Mpz	0.414192	0.109965	0.951795
Itga10	0.414111	0.11078	0.951795
Abhd11os	0.4141	0.110938	0.951864
Cdkn3	0.414023	0.111791	0.953436
Ropn1l	0.413991	0.112082	0.953436
Ptar1	0.413987	0.112094	0.953436
H2ac6	0.41398	0.112209	0.953436
Htt	0.41398	0.112209	0.953436
Ctsw	0.413846	0.113683	0.956029
Col6a3	0.413588	0.116333	0.962493
Prph	0.413564	0.116579	0.962493
Cdkn2a	0.41351	0.117199	0.966393
Rasl2-9	0.413489	0.158603	0.999976
Cd7	0.413467	0.117679	0.968528
Pbp2	0.413401	0.11832	0.968705
Urgcp	0.413392	0.250119	0.999976
Miga1	0.413379	0.118565	0.968705
Foxf1	0.413335	0.118969	0.968705
Zap70	0.413265	0.119793	0.968705
Slc39a13	0.413242	0.546152	0.999976
Slc43a2	0.413218	0.120236	0.968705
Ache	0.413158	0.120859	0.968705
Ice2	0.413093	0.121467	0.968705
Cacna1h	0.413052	0.121989	0.9699
Fam129c	0.412984	0.122619	0.972468
Tmem198	0.412925	0.12325	0.972468
BC048403	0.412925	0.12325	0.972468
Hoxb3os	0.412829	0.124274	0.972655
Nagk	0.412822	0.0240094	0.477241
Mir568	0.412737	0.125149	0.976126
Pbld2	0.41268	0.125745	0.976126
Sirpb1b	0.41268	0.125745	0.976126
Abcc10	0.41268	0.125745	0.976126
Mcm10	0.412595	0.126652	0.978035
Pdlim1	0.412593	0.191157	0.999976
Slc16a11	0.412513	0.127409	0.978346
Cutal	0.412421	0.128352	0.978346
Car13	0.412421	0.128352	0.978346
Nebl	0.412421	0.128352	0.978346
Il6	0.412409	0.128492	0.978346
Akap9	0.412281	0.129722	0.982012
Cfap300	0.412148	0.131078	0.985448
Hoxa7	0.412089	0.131718	0.985448
Creb5	0.412089	0.131718	0.985448
Mylk4	0.412089	0.131718	0.985448
Zfp382	0.411977	0.132701	0.985809
Rps13-ps1	0.411932	0.173081	0.999976
Mrc1	0.411859	0.133933	0.985809
Wdr89	0.411859	0.133933	0.985809
Heph	0.411859	0.133933	0.985809
H2-Oa	0.411814	0.13442	0.985809
Rab33a	0.411814	0.13442	0.985809
Itgav	0.411653	0.135872	0.989101
Prox2	0.411642	0.136008	0.989101
Aaas	0.411618	0.100291	0.93512
Rpl19-ps6	0.411588	0.136555	0.989101
Rbm41	0.411552	0.136926	0.989101
H2bc3	0.411307	0.139212	0.994186
Nf1	0.411227	0.140015	0.996921
Lig3	0.411101	0.141191	0.996921
Ccl27a	0.411002	0.0582141	0.788957
Hoxb5	0.410938	0.142736	0.997098
Tnfrsf17	0.410938	0.142736	0.997098
Cyp8b1	0.410938	0.142736	0.997098
Slc16a9	0.410938	0.142736	0.997098
Ttc41	0.410879	0.143372	0.997878
Col27a1	0.410879	0.143372	0.997878
Pcgf5	0.41066	0.293931	0.999976
Ptms	0.410555	0.386009	0.999976
AC142112.1	0.410548	0.146553	0.999976
Abcd2	0.410542	0.14646	0.999976
Xrcc3	0.41051	0.146795	0.999976
Cstdc4	0.410509	0.146851	0.999976
Prodh	0.410282	0.419751	0.999976
Mapkbp1	0.410117	0.150404	0.999976
Tmem253	0.410117	0.150404	0.999976
Mfsd6l	0.410114	0.15052	0.999976
Tnfsf18	0.410114	0.15052	0.999976
Ube2uos	0.410114	0.15052	0.999976
Sap25	0.409789	0.15357	0.999976
Top2a	0.409789	0.15357	0.999976
Slc16a8	0.409789	0.15357	0.999976
Rprm	0.40969	0.154397	0.999976
H4c3	0.409659	0.154589	0.999976
Rnase1	0.40937	0.157365	0.999976
Mphosph9	0.40937	0.157365	0.999976
Car15	0.409308	0.157761	0.999976
Cdt1	0.409274	0.158189	0.999976
Siah1b	0.409236	0.1585	0.999976
Ehbp1	0.409165	0.159039	0.999976
Tnnc2	0.409165	0.159039	0.999976
H4c1	0.409129	0.159499	0.999976
Ptpn22	0.408922	0.161372	0.999976
Fam183b	0.408746	0.162852	0.999976
Ubr4	0.408746	0.162852	0.999976
Hk1os	0.408629	0.163783	0.999976
Gpr18	0.408441	0.165612	0.999976
Cidec	0.408441	0.165612	0.999976
Ckap2	0.408441	0.165612	0.999976
Fanca	0.408441	0.165612	0.999976
Pgam1-ps1	0.408395	0.16596	0.999976
Rpl15-ps5	0.408264	0.167122	0.999976
Egf	0.408218	0.167478	0.999976
AU015791	0.408047	0.168851	0.999976
Rps7-ps2	0.408047	0.168851	0.999976
Ccne1	0.408047	0.168851	0.999976
Map1s	0.407956	0.525531	0.999976
AC122821.1	0.40766	0.172337	0.999976
Eef2-ps2	0.407646	0.172406	0.999976
Trim47	0.407538	0.153683	0.999976
Rab17	0.407412	0.174281	0.999976
Slc1a3	0.407386	0.174633	0.999976
Mybpc1	0.407119	0.176925	0.999976
Got2-ps1	0.407024	0.177668	0.999976
Ubd	0.40676	0.179971	0.999976
Cecr2	0.406716	0.180118	0.999976
Ptpa	0.406548	0.261105	0.999976
Ccdc160	0.406346	0.183305	0.999976
Ldoc1	0.406346	0.183305	0.999976
Car7	0.406268	0.463661	0.999976
Cnmd	0.406103	0.185401	0.999976
Palb2	0.406103	0.185401	0.999976
Slc2a1	0.405966	0.0615118	0.806167
Ackr1	0.405951	0.186411	0.999976
Avl9	0.405951	0.186411	0.999976
Ptx3	0.405951	0.186411	0.999976
Mif	0.405887	0.266529	0.999976
Pde4d	0.405604	0.189359	0.999976
Gpx4-ps2	0.405508	0.364557	0.999976
Ighv9-3	0.405388	0.191214	0.999976
Trem3	0.405388	0.191214	0.999976
Muc16	0.405388	0.191214	0.999976
Plxna1	0.405388	0.191214	0.999976
Prpf19	0.405257	0.398571	0.999976
Atox1	0.404982	0.308993	0.999976
Rom1	0.404917	0.169698	0.999976
Ecm1	0.404699	0.433666	0.999976
H2-Aa	0.404449	0.529078	0.999976
Apbb1	0.404279	0.309329	0.999976
Glo1-ps	0.404198	0.20059	0.999976
Alg6	0.404165	0.200619	0.999976
Hps5	0.404165	0.200619	0.999976
Tssk6	0.403887	0.202938	0.999976
Speer4d	0.403887	0.202938	0.999976
Tent4b	0.403887	0.202938	0.999976
Hpcal4	0.403744	0.204176	0.999976
Selenom	0.403547	0.220479	0.999976
Igkv1-117	0.403237	0.207876	0.999976
Socs3	0.403189	0.281105	0.999976
Ctdsp2-ps	0.403115	0.208693	0.999976
Plekha7	0.403115	0.208693	0.999976
Slc2a3	0.403115	0.208693	0.999976
Plagl1	0.402886	0.210598	0.999976
Stfa2	0.402886	0.210598	0.999976
Ptprs	0.402794	0.211441	0.999976
Itpr1	0.402794	0.211441	0.999976
Lynx1	0.402791	0.304229	0.999976
Traf5	0.401948	0.0381554	0.621814
Amd-ps4	0.401934	0.217548	0.999976
Fasn	0.401934	0.217548	0.999976
Klra7	0.401934	0.217548	0.999976
Rgs7	0.401934	0.217548	0.999976
Tox3	0.401934	0.217548	0.999976
Ebi3	0.401769	0.218952	0.999976
Vmn2r-ps88	0.401769	0.218952	0.999976
Zfp26	0.401769	0.218952	0.999976
Ryr3	0.401769	0.218952	0.999976
Myoz1	0.401739	0.219325	0.999976
Slc22a4	0.401739	0.219325	0.999976
Cbx5	0.401709	0.52243	0.999976
Hspa1b	0.401675	0.243902	0.999976
Tmem190	0.401293	0.222336	0.999976
Rabgap1l	0.401171	0.560385	0.999976
Lsmem2	0.400702	0.178586	0.999976
Tex9	0.400594	0.227314	0.999976
Adgrb2	0.400594	0.227314	0.999976
Klc3	0.400562	0.227917	0.999976
Mrto4-ps1	0.400562	0.227917	0.999976
Lypd8	0.400562	0.227917	0.999976
Ddr2	0.400513	0.228107	0.999976
Dennd11	0.400513	0.228107	0.999976
Slc25a34	0.399663	0.3291	0.999976
Eno1	0.399465	0.442715	0.999976
Rps19	0.39944	0.221662	0.999976
Actr1b	0.399294	0.00918163	0.257626
Fam229a	0.39924	0.237327	0.999976
Rpl10-ps2	0.39924	0.237327	0.999976
Spink2	0.39924	0.237327	0.999976
Wdr66	0.39924	0.237327	0.999976
Phb2	0.399167	0.185045	0.999976
Sik2	0.39909	0.238195	0.999976
Etaa1os	0.39909	0.238195	0.999976
Vangl2	0.39909	0.238195	0.999976
Sema5b	0.39909	0.238195	0.999976
Rin1	0.399063	0.238153	0.999976
Adam22	0.399063	0.238153	0.999976
H3c8	0.399063	0.238153	0.999976
Phf19	0.399063	0.238153	0.999976
Poln	0.399063	0.238153	0.999976
Mras	0.398852	0.561169	0.999976
Susd3	0.398807	0.57426	0.999976
Fam234b	0.398435	0.555402	0.999976
Gemin8	0.398301	0.570044	0.999976
Arl14ep	0.398212	0.558217	0.999976
Pitpnc1	0.398157	0.551507	0.999976
Hexa	0.398072	0.0932446	0.919302
Cyhr1	0.397842	0.150998	0.999976
Stxbp2	0.397744	0.24769	0.999976
Abca2	0.397744	0.24769	0.999976
Fgf12	0.397744	0.24769	0.999976
Igkv8-24	0.397744	0.24769	0.999976
Pde6h	0.397744	0.24769	0.999976
H2bc12	0.397466	0.249382	0.999976
Osbpl6	0.397466	0.249382	0.999976
Ybx1-ps2	0.397466	0.249382	0.999976
Arhgap42	0.397466	0.249382	0.999976
Fhad1	0.397466	0.249382	0.999976
Rassf7	0.397466	0.249382	0.999976
Unc13b	0.397466	0.249382	0.999976
Epg5	0.397296	0.250272	0.999976
Zfand4	0.397296	0.250272	0.999976
AC160138.1	0.397296	0.250272	0.999976
Defb8	0.397296	0.250272	0.999976
Zfp459	0.397296	0.250272	0.999976
Zfp516	0.397296	0.250272	0.999976
Tmsb15b1	0.396826	0.253795	0.999976
Ap2a2	0.396812	0.412664	0.999976
Fkrp	0.396649	0.549222	0.999976
Ap1s1	0.39638	0.205549	0.999976
Akr1c13	0.396213	0.494994	0.999976
Ccdc189	0.396194	0.17249	0.999976
Baz2b	0.39615	0.540342	0.999976
Fcmr	0.396037	0.259173	0.999976
Sfxn5	0.396037	0.259173	0.999976
Slc39a11	0.396037	0.259173	0.999976
Spink4	0.396037	0.259173	0.999976
Rpsa	0.395737	0.108036	0.951795
Abcc3	0.395593	0.261878	0.999976
Cabin1	0.395593	0.261878	0.999976
Kantr	0.395593	0.261878	0.999976
Lyplal1	0.395593	0.261878	0.999976
Sds	0.395593	0.261878	0.999976
Bdp1	0.395593	0.261878	0.999976
Espn	0.395235	0.263934	0.999976
Cluap1	0.395134	0.0310194	0.553753
Aup1	0.395111	0.162524	0.999976
Foxj3	0.395062	0.153548	0.999976
Rasl10b	0.395033	0.0995918	0.934761
Nr1h2	0.394732	0.205255	0.999976
Cdh4	0.394072	0.271987	0.999976
Nup188	0.394072	0.271987	0.999976
Tnfsf13os	0.394072	0.271987	0.999976
Trim2	0.394072	0.271987	0.999976
Ccdc30	0.394072	0.271987	0.999976
Rps10	0.393961	0.0257021	0.498795
Fthl17f	0.393411	0.275951	0.999976
Ssc4d	0.393411	0.275951	0.999976
Urb1	0.393411	0.275951	0.999976
Adam8	0.393411	0.275951	0.999976
Igkv4-57	0.393411	0.275951	0.999976
Magi2	0.393411	0.275951	0.999976
Mybl1	0.393411	0.275951	0.999976
Polr2l	0.393302	0.161055	0.999976
Ppfia4	0.393254	0.498865	0.999976
Dlgap5	0.392797	0.279492	0.999976
H4c12	0.392797	0.279492	0.999976
Gpld1	0.392797	0.279492	0.999976
Snora69	0.392233	0.283102	0.999976
Amdhd2	0.392132	0.172734	0.999976
Ighv1-75	0.391784	0.286407	0.999976
Vpreb1	0.391784	0.286407	0.999976
Pwwp2a	0.391354	0.532086	0.999976
Cyb561d2	0.391189	0.249485	0.999976
Zfand2b	0.391173	0.184576	0.999976
Spata24	0.390905	0.106386	0.946928
Cstdc5	0.390835	0.291957	0.999976
Wfdc21	0.390835	0.291957	0.999976
Bank1	0.390835	0.291957	0.999976
Soga1	0.390835	0.291957	0.999976
Vsig10l	0.390835	0.291957	0.999976
Mt1	0.39082	0.158931	0.999976
Muc1	0.38987	0.297415	0.999976
Igkv17-121	0.38987	0.297415	0.999976
Pex5l	0.38987	0.297415	0.999976
Setx	0.38987	0.297415	0.999976
Zfp738	0.38987	0.297415	0.999976
Alcam	0.38987	0.297415	0.999976
Cib1	0.389701	0.215592	0.999976
Map1lc3a	0.389388	0.232705	0.999976
Matr3	0.38918	0.580029	0.999976
Ptprv	0.389086	0.302791	0.999976
Rps18-ps6	0.389086	0.302791	0.999976
Mdfi	0.389086	0.302791	0.999976
Pet117	0.389086	0.302791	0.999976
Rps27a-ps1	0.389086	0.302791	0.999976
Numb	0.388681	0.577264	0.999976
Chn1	0.388639	0.495707	0.999976
Pde6d	0.388575	0.0566676	0.781727
Klhdc8b	0.388533	0.405433	0.999976
Maff	0.388119	0.309947	0.999976
Rprd1a	0.388059	0.383953	0.999976
Arhgap1	0.387968	0.561905	0.999976
Asb7	0.387747	0.310373	0.999976
Rpl30-ps2	0.387747	0.310373	0.999976
Dpp4	0.387747	0.310373	0.999976
Gnrh1	0.387747	0.310373	0.999976
Igf2bp2	0.387747	0.310373	0.999976
Igkv2-112	0.387747	0.310373	0.999976
Panx2	0.387747	0.310373	0.999976
Ccdc107	0.387455	0.209434	0.999976
Zgpat	0.387119	0.578747	0.999976
Meg3	0.387001	0.453942	0.999976
Cx3cl1	0.386665	0.251109	0.999976
Cyp4f41-ps	0.386289	0.31836	0.999976
Fcor	0.386289	0.31836	0.999976
Vill	0.386289	0.31836	0.999976
Pelo	0.386049	0.490358	0.999976
Ccn1	0.385974	0.0710613	0.865602
Mrpl48-ps	0.385858	0.321621	0.999976
Snhg10	0.385858	0.321621	0.999976
Wdr62	0.385858	0.321621	0.999976
Fscn2	0.385858	0.321621	0.999976
Lrrc56	0.385858	0.321621	0.999976
Kbtbd12	0.385637	0.360223	0.999976
Maged2	0.385067	0.0675048	0.845034
B3gat3	0.384166	0.245045	0.999976
Tlr6	0.383977	0.331861	0.999976
H3c11	0.383977	0.331861	0.999976
Igf2bp3	0.383977	0.331861	0.999976
Ttc39a	0.383977	0.331861	0.999976
Qtrt2	0.383071	0.549234	0.999976
Ldlr	0.383037	0.482966	0.999976
Rps13-ps4	0.382695	0.59026	0.999976
Kxd1	0.382683	0.0073368	0.219252
Mrps36-ps1	0.382113	0.473176	0.999976
Snhg12	0.381932	0.145676	0.999976
Depdc7	0.381922	0.343563	0.999976
Mir3092	0.381922	0.343563	0.999976
Nkain2	0.381922	0.343563	0.999976
Lctl	0.381807	0.34327	0.999976
Rmdn2	0.381807	0.34327	0.999976
Mfsd4a	0.381807	0.34327	0.999976
Apc-ps1	0.381807	0.34327	0.999976
H2bc11	0.381807	0.34327	0.999976
Kif20a	0.381807	0.34327	0.999976
Rps15a-ps5	0.381807	0.34327	0.999976
Tmtc4	0.381807	0.34327	0.999976
Rep15	0.381608	0.539932	0.999976
Scfd2	0.381437	0.410953	0.999976
Snord35a	0.380861	0.5848	0.999976
Faap20	0.38079	0.120812	0.968705
Gabpb1	0.380551	0.571601	0.999976
Tmem107	0.380518	0.0926436	0.919302
Gpd1	0.380466	0.351776	0.999976
Foxp1	0.380289	0.282282	0.999976
Dad1	0.379936	0.2153	0.999976
Ubqln4	0.379801	0.0886956	0.909532
Ppme1	0.379528	0.110858	0.951795
Cst3	0.379521	0.129602	0.982012
Defb50	0.379271	0.357373	0.999976
H2bc15	0.379271	0.357373	0.999976
Npas2	0.379271	0.357373	0.999976
Pvt1	0.379271	0.357373	0.999976
Eif3s6-ps1	0.379271	0.357373	0.999976
Ndufab1-ps	0.378632	0.333102	0.999976
Mir677	0.378628	0.544711	NA
Tnfsf13	0.378467	0.592797	0.999976
Atp5pb-ps	0.377574	0.522659	0.999976
Ncf4	0.377536	0.509163	0.999976
Hhat	0.377023	0.369576	0.999976
Snora65	0.377023	0.369576	0.999976
Rbm3-ps	0.377023	0.369576	0.999976
Pfkfb4	0.377023	0.369576	0.999976
Slc25a29	0.376916	0.496454	0.999976
Tceal7	0.376528	0.540854	0.999976
Fbl	0.376446	0.39747	0.999976
Klc4	0.376435	0.383356	0.999976
Sirt7	0.37634	0.461883	0.999976
Recql	0.376228	0.587718	0.999976
Hist1h2an	0.376031	0.373564	0.999976
Ptch1	0.376031	0.373564	0.999976
Igkv6-17	0.376031	0.373564	0.999976
Zglp1	0.376031	0.373564	0.999976
Accs	0.375852	0.340171	0.999976
Pold3	0.375772	0.476544	0.999976
Rpl21-ps15	0.375767	0.01207	0.307468
Rhbdd2	0.375634	0.0330964	0.576943
Drap1	0.37513	0.128479	0.978346
Plvap	0.375061	0.391133	0.999976
Ncf1	0.374805	0.522715	0.999976
Mfge8	0.37429	0.209674	0.999976
AL645535.1	0.373857	0.529682	0.999976
Tmem189	0.373806	0.0867386	0.908418
Snord14c	0.37352	0.38676	NA
Ighv13-2	0.373225	0.388334	NA
Igkv4-91	0.373225	0.388334	NA
Cfap69	0.373225	0.388334	NA
Rpl31-ps12	0.373225	0.388334	NA
Hp	0.37288	0.309049	0.999976
Mir6958	0.372826	0.390394	NA
Rabep2	0.372555	0.256743	0.999976
Pdap1	0.37254	0.0297018	0.545739
Pnpla2	0.372465	0.199627	0.999976
Slc35e4	0.372116	0.4081	0.999976
Mir770	0.372013	0.394592	NA
Insyn1	0.371284	0.284333	0.999976
Cdk5rap3	0.371179	0.0239028	0.475844
Mir8099-2	0.371128	0.449259	0.999976
Nr1h3	0.370994	0.374694	0.999976
Rabac1	0.37096	0.174535	0.999976
Ntn1	0.370858	0.54811	0.999976
Rpl10-ps1	0.370788	0.39221	0.999976
Igkv4-53	0.370748	0.40109	NA
n-R5s215	0.370748	0.40109	NA
Itpr3	0.370748	0.40109	NA
Trbv1	0.370748	0.40109	NA
Trbv4	0.370748	0.40109	NA
Eef1g	0.370333	0.404102	0.999976
Tpi1	0.370029	0.131854	0.985448
Nelfe	0.369956	0.0212919	0.446212
Ackr2	0.369954	0.335484	0.999976
Trim24	0.369944	0.451679	0.999976
Tbrg4	0.369526	0.598046	0.999976
Clic1	0.369259	0.317631	0.999976
n-TSaga9	0.368303	0.411501	NA
Snora78	0.368303	0.411501	NA
Mau2	0.368106	0.579318	0.999976
Ephx1	0.367924	0.223208	0.999976
Fam89b	0.367896	0.314528	0.999976
Nme2	0.367851	0.31233	0.999976
Abi3	0.367846	0.0177396	0.395568
Rpl7a-ps3	0.367458	0.571742	0.999976
Slc27a1	0.367207	0.563472	0.999976
Slc52a3	0.366977	0.596963	0.999976
Med18	0.366898	0.431026	0.999976
Ubtd1	0.366729	0.359067	0.999976
Rps6-ps4	0.366488	0.160626	0.999976
Ccl6	0.36638	0.139521	0.995856
Helq	0.365988	0.437473	0.999976
Rpl15-ps3	0.36591	0.218247	0.999976
Cryzl2	0.365812	0.262095	0.999976
Rpl36a-ps2	0.365326	0.216425	0.999976
Mir7031	0.365196	0.535114	0.999976
Zmat4	0.365168	0.427011	NA
Mir3112	0.365168	0.427011	NA
Hmgn2-ps1	0.365168	0.427011	NA
Plekho1	0.365003	0.239291	0.999976
Cd3eap	0.364858	0.396727	0.999976
Cenps	0.364786	0.528785	0.999976
Rpl15-ps6	0.364363	0.141282	0.997033
Actr3-ps	0.364272	0.107412	0.949849
Scd4	0.364252	0.473062	0.999976
Exosc4	0.364214	0.17687	0.999976
Cbx8	0.36419	0.184822	0.999976
Alg3	0.364135	0.329584	0.999976
Snord4a	0.364094	0.43224	NA
Anapc13	0.363986	0.2445	0.999976
Plin5	0.36385	0.365658	0.999976
Ptpn6	0.363459	0.594451	0.999976
Akip1	0.363409	0.102779	0.945642
Ripor1	0.363303	0.600947	0.999976
Mthfsl	0.36311	0.230738	0.999976
Agfg2	0.362982	0.508307	0.999976
Dapk3	0.36278	0.241245	0.999976
Dnajc19-ps	0.362416	0.440371	NA
Ighv1-78	0.362416	0.440371	NA
Cyp4b1-ps2	0.362416	0.440371	NA
Igkv10-94	0.362416	0.440371	NA
Igkv5-43	0.362416	0.440371	NA
Tsr3	0.362172	0.535691	0.999976
Spsb4	0.362071	0.501588	0.999976
Tex264	0.361951	0.278945	0.999976
Mlycd	0.36189	0.315656	0.999976
Cuedc2	0.361757	0.148333	0.999976
Pih1d1	0.361354	0.312814	0.999976
Eif3h	0.361163	0.00208208	0.0910492
Nradd	0.361087	0.534979	0.999976
Proser1	0.360371	0.347363	0.999976
Rps15	0.360016	0.278486	0.999976
Tmub1	0.359824	0.28534	0.999976
Rtn4	0.359585	0.375489	0.999976
Zeb2os	0.359333	0.52737	0.999976
Rpl18a	0.358775	0.246907	0.999976
Cfd	0.358277	0.597941	0.999976
Azi2	0.358178	0.439243	0.999976
Rbm19	0.357714	0.604235	0.999976
Rn7sk	0.35771	0.292951	0.999976
Thbs1	0.357672	0.288147	0.999976
H2-DMa	0.357568	0.604796	0.999976
Snord89	0.357418	0.460967	NA
Snord91a	0.357092	0.554179	0.999976
Ddx59	0.357017	0.511937	0.999976
Rai1	0.356889	0.508039	0.999976
AI413582	0.356785	0.345057	0.999976
Nfxl1	0.356337	0.548797	0.999976
Tmem273	0.356228	0.54487	0.999976
Mindy1	0.355787	0.0478776	0.704945
Map7d1	0.35559	0.0397192	0.633142
Cabp1	0.354832	0.598507	0.999976
Pdgfrl	0.354726	0.433683	0.999976
Eme2	0.354719	0.301731	0.999976
Plscr1	0.354566	0.0201674	0.431177
Smarcd3	0.354321	0.132477	0.985809
Mir343	0.354243	0.47557	NA
Strada	0.354207	0.533892	0.999976
Fam49b	0.353975	0.517237	0.999976
Mir7658	0.353883	0.477281	NA
Atf4	0.353674	0.0262251	0.505209
Ppcdc	0.353513	0.580045	0.999976
Hemk1	0.352954	0.424993	0.999976
Secisbp2	0.352608	0.334195	0.999976
Sp140	0.352506	0.597485	0.999976
Arv1	0.352371	0.555972	0.999976
Lpcat3	0.352325	0.259268	0.999976
Rps2-ps6	0.352317	0.250824	0.999976
Chchd4	0.351738	0.0245279	0.486075
Gpx1	0.351612	0.11225	0.953436
Mir7225	0.351455	0.618629	0.999976
Pcbd2	0.351222	0.186502	0.999976
Slc38a3	0.350681	0.20472	0.999976
Cxcl16	0.35055	0.527521	0.999976
Ip6k3	0.350538	0.610585	0.999976
Mff	0.350506	0.279568	0.999976
Rab3ip	0.350066	0.0973816	0.9272
Cd63	0.349906	0.197979	0.999976
Tm9sf4	0.349726	0.585496	0.999976
Gsk3a	0.349527	0.0259525	0.501714
Klhdc7a	0.349277	0.617737	0.999976
Selenow	0.34921	0.224825	0.999976
Scmh1	0.349161	0.604813	0.999976
Adprhl1	0.349122	0.237013	0.999976
Rcc1l	0.348862	0.36828	0.999976
Gpr137	0.34876	0.396039	0.999976
Zc3h10	0.34857	0.00850527	0.244159
Snrk	0.347825	0.601261	0.999976
Baiap2l2	0.34754	0.491287	NA
Fam149a	0.347533	0.346339	0.999976
Fau	0.347346	0.25938	0.999976
Acin1	0.347132	0.369488	0.999976
Rbm14	0.347081	0.0136356	0.333173
Bcl7c	0.347077	0.354729	0.999976
Sp3os	0.346426	0.160583	0.999976
Hfe	0.346357	3.4545e-05	0.00250384
P2rx5	0.346058	0.511243	0.999976
Rn7s2	0.345666	0.495928	0.999976
Zdhhc7	0.34544	0.0625812	0.808115
Cbx7	0.345414	0.514325	0.999976
Nrbp2	0.34526	0.566086	0.999976
Cdk6	0.344755	0.565158	0.999976
Kbtbd13	0.344571	0.427859	0.999976
Itgb5	0.344213	0.093465	0.919302
Rps25	0.344046	0.326712	0.999976
Tyrobp	0.34402	0.449553	0.999976
Tuba1c	0.343675	0.0624859	0.808115
Cdip1	0.34323	0.214212	0.999976
Hacl1	0.34302	0.618887	0.999976
Mcm3ap	0.342966	0.331448	0.999976
Zfp654	0.342903	0.588193	0.999976
Rn7s1	0.342554	0.503475	0.999976
Gatad2b	0.34248	0.332413	0.999976
Ubl7	0.342339	0.362172	0.999976
Mcrs1	0.342337	0.179385	0.999976
Atrip	0.342245	0.616512	0.999976
Pcgf1	0.342229	0.547607	0.999976
Hmgn3	0.342048	0.335994	0.999976
Cndp2	0.341553	0.140924	0.996921
Timeless	0.341481	0.435723	0.999976
Rpl28	0.341389	0.254914	0.999976
Pycrl	0.341329	0.283598	0.999976
Pcbp4	0.341193	0.289208	0.999976
Cblc	0.340966	0.486112	0.999976
Uggt2	0.340947	0.496018	0.999976
Slc39a14	0.340772	0.33763	0.999976
Tacc2	0.340427	0.0159498	0.370345
Rpl39	0.339812	0.009846	0.269104
Med25	0.339333	0.346862	0.999976
Fxyd1	0.339261	0.313505	0.999976
Spns1	0.339168	0.104239	0.945642
Bgn	0.339005	0.354594	0.999976
Nhej1	0.33834	0.629521	0.999976
Ppm1h	0.338267	0.624236	0.999976
Twf2	0.33807	0.241755	0.999976
Rps19bp1	0.337499	0.0276806	0.521006
Daglb	0.336919	0.538495	0.999976
Myadml2	0.33679	0.203339	0.999976
Cxcl1	0.336645	0.55887	0.999976
Syk	0.336577	0.3492	0.999976
Gss	0.336511	0.620067	0.999976
Pde7a	0.336468	0.620253	0.999976
Tomm40l	0.335993	0.259353	0.999976
Tead1	0.335477	0.598058	0.999976
Cacul1	0.335429	0.581233	0.999976
Ndufa11	0.335255	0.212161	0.999976
Zfp967	0.334684	0.576096	0.999976
Tmem159	0.334643	0.00694066	0.212744
Josd2	0.334564	0.393453	0.999976
Homer2	0.334199	0.573934	0.999976
Tbx20	0.334139	0.355895	0.999976
Lsm4	0.334075	0.337557	0.999976
Tdrd3	0.33401	0.60761	0.999976
Rpl35a-ps4	0.333875	0.266666	0.999976
Tbkbp1	0.333127	0.621265	0.999976
Napg	0.333106	0.620664	0.999976
Sdr39u1	0.333045	0.518162	0.999976
Fkbp8	0.333026	0.28666	0.999976
Rab4a	0.332654	0.0589147	0.789384
Pkm	0.332598	0.270097	0.999976
Cox8a	0.33256	0.236602	0.999976
D8Ertd738e	0.332199	0.497372	0.999976
Cradd	0.331892	0.523087	0.999976
Zdhhc12	0.331428	0.520542	0.999976
Agpat3	0.331188	0.219663	0.999976
Spi1	0.330931	0.542331	0.999976
Lad1	0.330227	0.485081	0.999976
Nsun3	0.330066	0.385456	0.999976
Fancf	0.329806	0.357546	0.999976
Evi2a	0.32977	0.137859	0.989101
Lyrm4	0.329755	0.16944	0.999976
Mta1	0.329465	0.62052	0.999976
Rpusd1	0.329038	0.506653	0.999976
Zfp787	0.328771	0.234267	0.999976
Alpk3	0.328766	0.610725	0.999976
Snora31	0.328181	0.538144	0.999976
Abhd17a	0.328173	0.358025	0.999976
Ocel1	0.328126	0.0688301	0.855096
Eif6	0.327839	0.270786	0.999976
Meaf6	0.32651	0.225727	0.999976
Syt7	0.326416	0.459895	0.999976
Fkbp10	0.326414	0.217064	0.999976
Cflar	0.326275	0.495784	0.999976
Pqlc3	0.325965	0.633846	0.999976
Gipc2	0.325566	0.474563	0.999976
Plekhj1	0.325123	0.203172	0.999976
Nr4a1	0.324806	0.570682	0.999976
Atp5o	0.324777	0.238344	0.999976
Scamp5	0.324717	0.627404	0.999976
Rps2-ps13	0.324417	0.642338	0.999976
Nudt9	0.324389	0.0201801	0.431177
Alkbh6	0.323402	0.223165	0.999976
Mul1	0.323221	0.0556693	0.776089
Pycr2	0.323169	0.224227	0.999976
Trim8	0.322601	0.503234	0.999976
Epb41l4aos	0.322354	0.359314	0.999976
Scgb1c1	0.322177	0.127058	0.978035
Rnf185	0.32213	0.0708119	0.863366
Spns2	0.322092	0.0217485	0.454329
Tmem141	0.322059	0.289977	0.999976
Bfar	0.321836	0.272871	0.999976
Armcx5	0.321445	0.388876	0.999976
Plekhm2	0.321429	0.281396	0.999976
Tmem214	0.320878	0.203808	0.999976
Ube2j2	0.320478	0.0359459	0.600056
Rpl37a	0.32045	0.229969	0.999976
Ost4	0.320242	0.260006	0.999976
Pwwp2b	0.319974	0.639614	0.999976
Cpeb1	0.319866	0.574761	0.999976
Mrpl52	0.31947	0.249722	0.999976
Rpl12	0.31942	0.00251566	0.104982
Lrp3	0.319184	0.572315	0.999976
Slc38a1	0.319139	0.432712	0.999976
Znrf2	0.318955	0.633488	0.999976
Marcksl1	0.318943	0.515676	0.999976
Fgf7	0.318099	0.378849	0.999976
Abra	0.31777	0.300147	0.999976
Pik3ip1	0.317713	0.580225	0.999976
Tmem42	0.317599	0.133804	0.985809
Adgrl2	0.317323	0.646833	0.999976
Zfp784	0.317132	0.649036	0.999976
Fcgr2b	0.315911	0.493981	0.999976
Ddrgk1	0.31578	0.00715361	0.215743
Pilrb1	0.315278	0.492055	0.999976
Mbd3	0.315106	0.270276	0.999976
Tmem98	0.314925	0.00662394	0.206904
Serf2	0.314545	0.239631	0.999976
Rpl13-ps6	0.314402	0.521553	0.999976
Leng1	0.31437	0.580929	0.999976
Alg1	0.314312	0.0438129	0.675301
Nudt3	0.314136	0.0857279	0.908418
Dctn3	0.31386	0.216676	0.999976
Tspan5	0.313824	0.241539	0.999976
Nbl1	0.313638	0.488555	0.999976
Tmem38b	0.313368	0.40217	0.999976
Icam1	0.313286	0.112177	0.953436
Rpl35a-ps2	0.313158	0.32494	0.999976
Mir8104	0.313012	0.52942	NA
Cd2	0.312458	0.59221	0.999976
Ldb1	0.311995	0.296729	0.999976
Phf5a	0.311849	0.137411	0.989101
Pfkl	0.31165	0.24962	0.999976
Ddo	0.311047	0.449884	0.999976
Cyb5d2	0.310932	0.110513	0.951795
Mfsd4b1	0.310722	0.464873	0.999976
Ccl9	0.310538	0.260003	0.999976
Pgs1	0.310379	0.142368	0.997098
Ptger4	0.310095	0.291282	0.999976
Trmt112	0.310068	0.223308	0.999976
Arl2	0.309661	0.380113	0.999976
Hspb1	0.309381	0.499039	0.999976
Nup107	0.309299	0.418882	0.999976
Itfg2	0.309204	0.128014	0.978346
Aldh16a1	0.308609	0.144513	0.999697
Ubap2	0.308552	0.0373988	0.614061
Triap1	0.308517	0.00415798	0.151524
Tubb6	0.308448	0.357716	0.999976
Rbm38	0.308354	0.200701	0.999976
Inpp5a	0.307822	0.0583977	0.789001
Grb14	0.307821	0.487904	0.999976
Sh3kbp1	0.307579	0.302097	0.999976
Popdc2	0.307346	0.288081	0.999976
Zfp579	0.307317	0.358684	0.999976
Smim1	0.307082	0.641611	0.999976
Cuta	0.307022	0.277491	0.999976
Rps18-ps5	0.306989	0.436668	0.999976
Rpl10-ps3	0.306716	0.525046	0.999976
Zfp386	0.30651	0.326147	0.999976
Zbtb42	0.306261	0.455447	0.999976
Snhg14	0.305934	0.620462	0.999976
Plp2	0.305854	0.00677834	0.210723
Phyhip	0.30563	0.566484	0.999976
Use1	0.305393	0.200349	0.999976
Tomm6	0.305013	0.34496	0.999976
Zfp827	0.304947	0.576804	0.999976
Pdcd5-ps	0.304843	0.634418	0.999976
Taco1	0.304723	0.451283	0.999976
Nudt2	0.304193	0.262674	0.999976
Psat1	0.30414	0.580384	0.999976
Dus4l	0.303868	0.658635	0.999976
Foxs1	0.30385	0.595737	0.999976
Rps3	0.303796	0.280249	0.999976
Bet1l	0.303764	0.452173	0.999976
Wrap53	0.303626	0.0134712	0.333173
Pex5	0.303608	0.667105	0.999976
Sec61a2	0.303179	0.619792	0.999976
Aatk	0.302793	0.440771	0.999976
Rps12-ps4	0.302264	0.670621	0.999976
Septin4	0.302204	0.329467	0.999976
Snx20	0.301957	0.61283	0.999976
Uba52	0.301878	0.268861	0.999976
Ankrd9	0.30184	0.387643	0.999976
Abcd3	0.301718	0.541478	0.999976
Gins2	0.301293	0.658075	0.999976
Atp5j	0.301276	0.360349	0.999976
Lage3	0.300454	0.191966	0.999976
Commd2	0.300452	0.0743278	0.88291
D11Wsu47e	0.300422	0.661885	0.999976
Sgf29	0.300234	0.247114	0.999976
Mterf3	0.299795	0.602707	0.999976
Olfml2b	0.299611	0.211646	0.999976
Mir145a	0.2996	0.546545	NA
Mir7004	0.2996	0.546545	NA
Snhg9	0.2996	0.546545	NA
Mir7092	0.2996	0.546545	NA
Gpi1	0.299261	0.169164	0.999976
Kcnj11	0.299164	0.197646	0.999976
Rpl29	0.298404	0.326414	0.999976
Igsf23	0.298382	0.594899	0.999976
BC051226	0.298295	0.298792	0.999976
Dnajc11	0.298182	0.132602	0.985809
Rnaset2b	0.297728	0.113146	0.955275
Scamp2	0.297338	0.0310666	0.553753
Slc25a1	0.297105	0.474573	0.999976
Guk1	0.296872	0.0943799	0.9197
P2ry2	0.296773	0.318699	0.999976
Mir6991	0.296691	0.550124	NA
C8g	0.296455	0.6216	0.999976
Mettl1	0.29644	0.32047	0.999976
Snf8	0.296012	0.190715	0.999976
Kif1c	0.295981	0.124403	0.972655
Ube2f	0.295854	0.375015	0.999976
Cdpf1	0.295652	0.398203	0.999976
Nsmf	0.295596	0.510199	0.999976
Rplp0	0.295338	0.096536	0.9272
Agpat2	0.295085	0.466975	0.999976
Crip1	0.294696	0.473768	0.999976
Ubxn6	0.294663	0.134363	0.985809
Clec11a	0.29433	0.673988	0.999976
Hdhd5	0.294275	0.657823	0.999976
Sh2b1	0.294015	0.509138	0.999976
Ctla2a	0.293862	0.228785	0.999976
Spata7	0.293522	0.604806	0.999976
Exoc3l4	0.293275	0.664194	0.999976
Fabp3	0.293149	0.315222	0.999976
Coa4	0.293076	0.19018	0.999976
Pigo	0.293026	0.668518	0.999976
Riox2	0.292963	0.0684598	0.852019
Dact3	0.292639	0.319755	0.999976
Hdc	0.292461	0.465852	0.999976
Nmral1	0.292372	0.329808	0.999976
Iba57	0.292337	0.236192	0.999976
Trappc4	0.292233	0.0734446	0.880731
Zfas1	0.29222	0.27719	0.999976
Borcs7	0.291775	0.0748854	0.88291
Cep95	0.291279	0.612073	0.999976
S100a6	0.291252	0.347667	0.999976
Cd37	0.291069	0.654914	0.999976
Nacc1	0.290931	0.274272	0.999976
Diaph1	0.290523	0.654038	0.999976
Bvht	0.290481	0.581563	0.999976
Dexi	0.290307	0.354242	0.999976
Creld2	0.290007	0.334988	0.999976
Cd68	0.289984	0.55096	0.999976
Rhot2	0.28995	0.217633	0.999976
Irx5	0.289944	0.671853	0.999976
Fbxo28	0.289614	0.575191	0.999976
Bag2	0.289594	0.0996583	0.934761
Lst1	0.289445	0.527898	0.999976
Ppp1r14b	0.289326	0.414577	0.999976
Brd9	0.289285	0.550356	0.999976
Ccs	0.289246	0.212385	0.999976
Mir671	0.289243	0.561183	NA
n-R5s23	0.289243	0.561183	NA
Mir6973b	0.289243	0.561183	NA
Mir331	0.289243	0.561183	NA
Mir5116	0.289243	0.561183	NA
Sp1	0.288822	0.467892	0.999976
Tcf23	0.288774	0.467745	0.999976
Mtm1	0.288734	0.589258	0.999976
Fbxl15	0.288071	0.449023	0.999976
Pcf11	0.287916	0.643033	0.999976
Syt11	0.287838	0.67095	0.999976
Pla2g12a	0.287806	0.0275313	0.519463
Popdc3	0.287477	0.0817701	0.899601
B3galnt2	0.287406	0.201412	0.999976
Slc35a4	0.287366	0.374496	0.999976
Zbtb20	0.287346	0.539121	0.999976
Tars2	0.287036	0.38122	0.999976
Bves	0.286819	0.257165	0.999976
Fggy	0.286807	0.678336	0.999976
Bysl	0.286689	0.241236	0.999976
Slc17a7	0.28662	0.647285	0.999976
Snord42b	0.286609	0.67882	0.999976
Rsph3b	0.28601	0.150669	0.999976
Ptges2	0.285628	0.390725	0.999976
Cux1	0.285589	0.00605975	0.194848
Gapdh-ps16	0.285391	0.666612	0.999976
Hand2os1	0.285271	0.468503	0.999976
Ptprk	0.285011	0.686481	0.999976
Psmd13	0.284887	0.134708	0.985809
Dph5	0.284687	0.217663	0.999976
Mfn2	0.284615	0.414545	0.999976
Cox19	0.284497	0.428914	0.999976
Mrpl48	0.284444	0.21104	0.999976
Slc4a3	0.284376	0.606371	0.999976
Hmgcs2	0.284176	0.619247	0.999976
Exosc5	0.284112	0.403693	0.999976
Ccdc58	0.284106	0.0930333	0.919302
Gpx4	0.283858	0.208482	0.999976
Trak1	0.28381	0.330093	0.999976
Psca	0.28381	0.549244	0.999976
Eng	0.283404	0.301958	0.999976
Htra4	0.283394	0.479907	0.999976
Magef1	0.282983	0.474436	0.999976
Rab11b	0.282748	0.136762	0.989101
Romo1	0.282701	0.342202	0.999976
Dynlrb1	0.282652	0.064459	0.821007
Unc93b1	0.282575	0.532691	0.999976
Foxo6	0.282561	0.513272	0.999976
Tesk1	0.282497	0.190997	0.999976
Pcdhga6	0.282426	0.683125	0.999976
Slc25a19	0.282316	0.326881	0.999976
Mpi	0.282264	0.378595	0.999976
BC017158	0.282188	0.532247	0.999976
Gpr108	0.281768	0.144534	0.999697
Rpl10	0.281727	0.276342	0.999976
Ccdc8	0.28165	0.440382	0.999976
Rfc2	0.281582	0.00141545	0.0669495
Rpl34-ps1	0.281511	0.473461	0.999976
Mir7219	0.281507	0.480091	0.999976
Ubc	0.281133	0.651494	0.999976
Smad7	0.281107	0.545616	0.999976
Slmap	0.280986	0.610898	0.999976
Cdc34	0.280901	0.364796	0.999976
Bcl2l11	0.280796	0.683904	0.999976
Grhpr	0.280666	0.13669	0.989101
Ccdc115	0.280591	0.177563	0.999976
Asb1	0.280577	0.486126	0.999976
Lsmem1	0.280531	0.602471	0.999976
Exosc2	0.280391	0.330584	0.999976
Lnpk	0.280366	0.680649	0.999976
Dpysl3	0.280288	0.14864	0.999976
Noc4l	0.280246	0.296	0.999976
Sirt3	0.280121	0.607177	0.999976
Tnpo2	0.280117	0.487367	0.999976
Egln3	0.279972	0.41745	0.999976
Osgin1	0.279965	0.686052	0.999976
Lrp10	0.279593	0.290224	0.999976
Zfp948	0.279536	0.614041	0.999976
Map3k10	0.279532	0.415825	0.999976
Pak6	0.279429	0.637981	0.999976
Cby1	0.278974	0.238876	0.999976
Chid1	0.278885	0.263388	0.999976
Mxi1	0.278864	0.377871	0.999976
Fbxl22	0.278842	0.430095	0.999976
Bola2	0.278762	0.378848	0.999976
Atp6v1g2	0.278441	0.690523	0.999976
Pef1	0.27841	0.167401	0.999976
Cc2d1a	0.278177	0.593852	0.999976
Pet100	0.278107	0.259316	0.999976
Ndufa7	0.278053	0.31818	0.999976
Ccr1	0.2778	0.505772	0.999976
Prxl2b	0.277603	0.433202	0.999976
Psmg4	0.277493	0.256695	0.999976
Fam161b	0.277096	0.493976	0.999976
Nme3	0.276643	0.439159	0.999976
Fhl1	0.276453	0.0109897	0.28834
Abhd17c	0.276402	0.402369	0.999976
Mcts2	0.27632	0.476568	0.999976
Dnm2	0.276279	0.270185	0.999976
Ptgis	0.276042	0.504556	0.999976
Arrb2	0.275995	0.407645	0.999976
Ccdc12	0.275971	0.239974	0.999976
Tbl2	0.275948	0.685672	0.999976
Fbxw5	0.275852	0.37592	0.999976
Il18bp	0.275732	0.262934	0.999976
Rpl35	0.275506	0.120564	0.968705
Rps21	0.275315	0.164463	0.999976
Oga	0.275298	0.570092	0.999976
Gripap1	0.274946	0.357006	0.999976
Map2k3os	0.274946	0.44075	0.999976
Tasor2	0.274926	0.679511	0.999976
Tmem29	0.27475	0.037216	0.613362
Sphk2	0.274557	0.352165	0.999976
Pcdhgb1	0.274521	0.499616	0.999976
Tbc1d7	0.274204	0.357238	0.999976
Rps27l	0.273915	0.0768297	0.888302
Smim5	0.273532	0.392053	0.999976
Micos13	0.27323	0.426929	0.999976
Mrpl54	0.273168	0.360514	0.999976
Pick1	0.273143	0.125698	0.976126
Zfp970	0.273091	0.679231	0.999976
Fbxl18	0.272656	0.701491	0.999976
Ybx3	0.272555	0.0609042	0.801783
Srp14	0.271313	0.0083816	0.241136
Eda2r	0.271084	0.506855	0.999976
Armh3	0.271061	0.507215	0.999976
Tmem203	0.271051	0.451922	0.999976
Dohh	0.271029	0.457359	0.999976
Apobec2	0.270974	0.173589	0.999976
Cda	0.270917	0.594522	0.999976
Mob2	0.270856	0.127844	0.978346
Bnip3	0.270756	0.371525	0.999976
Foxc2	0.270646	0.498363	0.999976
Ikbkg	0.270023	0.686365	0.999976
Taok2	0.26992	0.522865	0.999976
Actn1	0.269655	0.364002	0.999976
Grap	0.269581	0.600569	0.999976
Cd53	0.269299	0.232028	0.999976
Chd9	0.268941	0.60741	0.999976
B4galt6	0.268617	0.690409	0.999976
Slc10a3	0.267986	0.696779	0.999976
Pitrm1	0.267465	0.515039	0.999976
Tfeb	0.267425	0.243865	0.999976
H2bc4	0.267351	0.00272235	0.110915
Thbd	0.26724	0.706702	0.999976
Ppp2r5b	0.267075	0.260556	0.999976
Gtf2e2	0.266845	0.694504	0.999976
Surf6	0.266809	0.696522	0.999976
Gas5	0.266586	0.591822	0.999976
Ly6g6d	0.266546	0.667874	0.999976
Hnrnpc	0.266375	0.0840066	0.90472
Tmed3	0.266335	0.349491	0.999976
Dynlt1b	0.266254	0.520203	0.999976
Bax	0.266232	0.53872	0.999976
Cnot11	0.266182	0.522602	0.999976
Fam160a2	0.266171	0.629157	0.999976
B9d2	0.266132	0.401926	0.999976
Nans	0.265742	0.464734	0.999976
Tmem164	0.265666	0.691991	0.999976
Poll	0.2653	0.36279	0.999976
Aldh1a2	0.265169	0.59575	0.999976
Zfp444	0.264976	0.403251	0.999976
Cenpt	0.264719	0.641667	0.999976
Sfrp2	0.26466	0.53501	0.999976
Rpl36	0.264425	0.370801	0.999976
Anxa4	0.264251	0.114993	0.959668
Lilra5	0.264212	0.705164	0.999976
Hspb2	0.263998	0.339973	0.999976
Tma7	0.263863	0.181007	0.999976
Otulin	0.263789	0.168346	0.999976
Rmdn3	0.263672	0.172747	0.999976
Gtpbp1	0.263455	0.695011	0.999976
Chchd10	0.263316	0.422415	0.999976
Tbc1d20	0.263197	0.149614	0.999976
Plin2	0.26301	0.433437	0.999976
Thoc2	0.262953	0.524575	0.999976
P2rx4	0.262636	0.0304639	0.550843
Tagln2	0.262525	0.551405	0.999976
Rgs6	0.26248	0.697959	0.999976
Timm10	0.262328	0.165474	0.999976
Atxn7l3	0.262174	0.696575	0.999976
Kars	0.262164	0.15237	0.999976
Tmem230	0.262145	0.0519756	0.739186
Rnaset2a	0.262081	0.0507107	0.730268
Gorasp2	0.261992	0.337869	0.999976
Ccdc6	0.261645	0.618429	0.999976
Gadd45b	0.261339	0.46429	0.999976
Rbm20	0.261173	0.621742	0.999976
Rpsa-ps7	0.26105	0.476639	0.999976
Nudt22	0.261026	0.285265	0.999976
Zwint	0.260891	0.211067	0.999976
Gga1	0.260495	0.410946	0.999976
Carhsp1	0.26034	0.307311	0.999976
Zpr1	0.260236	0.00142381	0.0669495
Lrrc4b	0.260185	0.530463	0.999976
Ddx23	0.26	0.529812	0.999976
Mrps18a	0.259916	0.341272	0.999976
Gnpda1	0.259692	0.702134	0.999976
Kcnn2	0.259674	0.577839	0.999976
Plat	0.259442	0.354205	0.999976
Cnot10	0.259386	0.271633	0.999976
Sars	0.259213	0.0424497	0.661399
Cck	0.259183	0.601946	0.999976
Ogfod2	0.259082	0.174979	0.999976
Plekha8	0.25908	0.633482	0.999976
Tmem254a	0.258982	0.587211	0.999976
Dbi	0.258867	0.341676	0.999976
Stub1	0.25884	0.286348	0.999976
Cat	0.258799	0.461823	0.999976
BC002059	0.258658	0.687083	0.999976
Rapsn	0.258623	0.49464	0.999976
Med1	0.258551	0.677677	0.999976
Fads3	0.258363	0.137391	0.989101
Hcfc1r1	0.258175	0.343041	0.999976
Rilpl1	0.258153	0.710269	0.999976
Nop10	0.258132	0.284004	0.999976
Col8a1	0.258093	0.698607	0.999976
Pin1	0.257961	0.424427	0.999976
Trabd	0.257896	0.297747	0.999976
Crtc2	0.257506	0.276607	0.999976
Ncapd3	0.257457	0.649763	0.999976
Parg	0.257231	0.536793	0.999976
Rbfox1	0.256764	0.537098	0.999976
Ackr4	0.256742	0.605585	0.999976
Ubiad1	0.256478	0.704982	0.999976
Gas6	0.256457	0.141714	0.997098
Hltf	0.256378	0.646955	0.999976
Agpat1	0.256196	0.350311	0.999976
Dpf2	0.256181	0.0833089	0.903471
Aga	0.255979	0.279335	0.999976
Gpsm1	0.255952	0.718347	0.999976
Lemd2	0.255868	0.338735	0.999976
Zfp160	0.255626	0.644974	0.999976
Srrm4	0.255468	0.540335	0.999976
Rtf2	0.255428	0.074016	0.88291
Gpr182	0.255397	0.320859	0.999976
Sh3bgrl3	0.255269	0.562634	0.999976
Sdccag8	0.255263	0.554785	0.999976
Timm13	0.255215	0.362688	0.999976
Cops9	0.255189	0.242053	0.999976
Pthlh	0.254864	0.566761	0.999976
H2bc8	0.254711	0.712853	0.999976
Atp5l-ps1	0.254658	0.656066	0.999976
Abcb6	0.254509	0.175437	0.999976
Mtus1	0.254493	0.438226	0.999976
Rrp9	0.254349	0.520276	0.999976
Npc2	0.254311	0.306894	0.999976
Znrd2	0.254254	0.642526	0.999976
Prr13	0.254247	0.340425	0.999976
Umps	0.254233	0.0862813	0.908418
Alkbh4	0.254159	0.484598	0.999976
Rps4l	0.254107	0.045111	0.683385
Pnpo	0.254051	0.094319	0.9197
Tmem53	0.253795	0.541798	0.999976
Rpl7a-ps5	0.253781	0.578478	0.999976
Cox7c-ps1	0.253567	0.686088	0.999976
Snx8	0.253559	0.400419	0.999976
Gpatch2	0.253473	0.561371	0.999976
Tob1	0.253381	0.548247	0.999976
Zup1	0.253313	0.661611	0.999976
Slc39a1-ps	0.253291	0.721822	0.999976
Fstl3	0.253155	0.645423	0.999976
Samm50	0.252889	0.26165	0.999976
Slc8a1	0.252427	0.722685	0.999976
Elac2	0.25222	0.709033	0.999976
Dctpp1	0.252204	0.325984	0.999976
Trappc6a	0.252145	0.499178	0.999976
Myl1	0.251965	0.493295	0.999976
Atp13a2	0.25191	0.507055	0.999976
Polr3d	0.251868	7.57259e-05	0.00504288
Nsmce3	0.251751	0.711734	0.999976
Ncf2	0.251696	0.608413	0.999976
Slc38a10	0.251646	0.149704	0.999976
Pold4	0.251531	0.493053	0.999976
Gfer	0.251356	0.293743	0.999976
Litaf	0.2513	0.398872	0.999976
Hexim2	0.250745	0.620051	0.999976
Myd88	0.250567	0.130528	0.983925
Eef2	0.250209	0.000132498	0.00840387
Trim55	0.250085	0.447692	0.999976
Prr5	0.249807	0.719316	0.999976
Scand1	0.24971	0.555258	0.999976
Gas8	0.249653	0.158664	0.999976
Ppp1r11	0.249646	0.35742	0.999976
Klhl34	0.249628	0.637658	0.999976
Ndufs7	0.249573	0.38782	0.999976
Ercc8	0.249563	0.319166	0.999976
Pgrmc2	0.24939	0.301214	0.999976
Prkcsh	0.24939	0.449442	0.999976
Sdf4	0.249345	0.0692228	0.857035
Chkb	0.249282	0.478793	0.999976
Hdac7	0.249256	0.0313912	0.557269
Odc1	0.249239	0.715816	0.999976
Ube2g2	0.249131	0.105641	0.946928
Samd1	0.249021	0.315077	0.999976
Mcrip1	0.248984	0.250128	0.999976
Wif1	0.248828	0.719976	0.999976
Rps6-ps3	0.248678	0.470794	0.999976
Mgrn1	0.248356	0.372	0.999976
Atp1b1	0.248282	0.430095	0.999976
Pmepa1	0.248168	2.34713e-06	0.000202579
Gne	0.248153	0.0197145	0.426369
Gart	0.247825	0.535947	0.999976
Idnk	0.247727	0.23773	0.999976
Spin1	0.24771	0.353344	0.999976
Ntmt1	0.247528	0.540969	0.999976
Smim41	0.247497	0.678946	0.999976
Kat14	0.247405	0.217005	0.999976
Arpc4	0.247372	0.424805	0.999976
Psenen-ps	0.247263	0.633813	0.999976
Pgam1	0.247217	0.333945	0.999976
Lgmn	0.247108	0.104911	0.946899
Psmd8	0.247101	0.00704464	0.213932
[truncated: 9,254 more rows]
