# Supplementary material for: BubR1 Insufficiency Drives Transcriptomic Alterations and Pathology Associated With Cardiac Aging and Heart Failure
Source: Aging Cell. 2025 Jul 3;24(9):e70160. doi: 10.1111/acel.70160 (PMC12419853; doi:10.1111/acel.70160)
Supplement: Supplementary file 3 — Table S2. Significantly upregulated and downregulated genes in young (4‐month‐old) and aged (22‐month‐old) hearts (Sheet 1). Common upregulated and downregulated genes between BubR1 hypomorphic hearts and aged mouse hearts (Sheet 2). [file ACEL-24-e70160-s005.xlsx]

## Sheet: Sheet1
List of differentially expressed genes in young versus aged hearts
Genes	log2FC	pvalue	padj
Cpxm2	4.98453	3.91469e-89	6.45925e-85
Prom2	4.74903	1.85534e-17	9.00385e-15
Tmprss4	4.49707	9.12621e-21	6.84466e-18
Aldob	4.4303	3.17529e-48	1.74641e-44
Cdh4	3.97386	8.44571e-37	2.78708e-33
Ano5	3.96355	1.57931e-22	1.73725e-19
Pla2g2d	3.48448	2.42059e-25	3.99397e-22
Ppbp	3.418	8.47989e-24	1.27198e-20
Cd209b	3.29227	1.45248e-23	1.84354e-20
Cd209g	3.28179	2.44805e-21	2.12594e-18
Edn3	3.23532	1.25514e-16	5.17745e-14
Cd209d	3.06063	2.6739e-13	5.65632e-11
Cela1	2.83637	8.98052e-15	2.52381e-12
Tmprss13	2.82956	2.33577e-14	5.83942e-12
Kcnk1	2.82578	2.25586e-13	4.89174e-11
Gsta1	2.79949	5.2957e-13	1.04023e-10
Cd209f	2.79646	4.78426e-15	1.43528e-12
Gm15743	2.75786	1.5401e-12	2.61976e-10
Aqp8	2.72861	1.32377e-14	3.52294e-12
Sypl2	2.71246	1.60343e-14	4.13383e-12
Gm3776	2.70516	3.44877e-12	5.31819e-10
Tac1	2.68124	9.02453e-15	2.52381e-12
Gm29686	2.66214	8.04249e-16	2.97403e-13
Bdh1	2.65015	5.65357e-12	8.1828e-10
Arc	2.54614	2.73387e-19	1.73495e-16
Cd209a	2.48583	2.59301e-15	8.07258e-13
Pah	2.46722	4.64897e-19	2.84104e-16
Atp2b2	2.46354	2.62699e-20	1.88458e-17
Amtn	2.45882	2.46745e-08	1.26046e-06
Gm42517	2.44393	5.72436e-10	4.6528e-08
Cdh22	2.4155	4.06464e-12	6.07351e-10
Serpina1e	2.41158	1.43632e-08	7.82154e-07
Hbb-bs	2.3322	2.14261e-15	6.93199e-13
2310069G16Rik	2.32739	3.89178e-17	1.8087e-14
Prkcq	2.32575	8.11098e-16	2.97403e-13
Acsm5	2.27178	6.01877e-21	4.72904e-18
Mettl11b	2.26677	3.56959e-08	1.71715e-06
1700028J19Rik	2.23646	4.43212e-09	2.78476e-07
Tchhl1	2.16693	2.71897e-08	1.37087e-06
Nrgn	2.16301	4.27289e-18	2.20321e-15
Gck	2.10496	3.97115e-09	2.52016e-07
Mmp9	2.10295	1.36059e-13	3.03376e-11
Cacna1s	2.10215	3.84925e-21	3.17563e-18
Gm10639	2.09465	1.1964e-06	3.35156e-05
Tspan10	2.08618	5.14105e-07	1.65034e-05
Gm27021	2.07297	2.87249e-07	9.99919e-06
Rnf208	2.06151	1.67542e-07	6.29713e-06
Cds1	2.05627	4.65557e-29	9.60211e-26
Gsta2	2.02881	3.58127e-06	8.24142e-05
Gm19410	1.97865	3.02918e-09	2.00729e-07
Tubb1	1.97126	3.88373e-07	1.29983e-05
Lbx2	1.97088	1.3781e-07	5.32522e-06
Myot	1.9608	3.9246e-10	3.35523e-08
Fam131c	1.9515	5.07323e-07	1.63516e-05
Lypd6	1.94656	3.65524e-07	1.23843e-05
Hrh2	1.94247	6.78371e-08	2.96114e-06
Slc12a5	1.90232	1.52022e-07	5.8064e-06
Cpne4	1.89644	3.38971e-06	7.92213e-05
Epor	1.89154	1.46337e-11	1.96306e-09
Cx3cl1	1.89143	2.35312e-12	3.76956e-10
Acsl6	1.88904	6.53861e-12	9.30061e-10
Tdrp	1.87566	1.86794e-12	3.145e-10
Mal	1.87189	5.51954e-22	5.69202e-19
Penk	1.86829	7.72751e-11	8.17333e-09
Igfbp2	1.86261	6.17515e-06	0.000129138
Pfkfb1	1.86255	3.48886e-10	3.0298e-08
Ric3	1.85317	2.07455e-10	1.92304e-08
Rgs18	1.83458	9.16468e-08	3.79943e-06
Cd163l1	1.82937	1.43853e-06	3.87207e-05
Tnfrsf23	1.80847	2.31667e-09	1.6197e-07
Kcnip1	1.79587	1.20519e-05	0.000227265
Cldn23	1.78062	3.46791e-05	0.000541862
Lrmda	1.76217	1.82589e-08	9.65613e-07
Cnga3	1.74614	6.52162e-07	2.01771e-05
Slc22a3	1.74508	1.60803e-07	6.09943e-06
Ankrd45	1.7419	3.0399e-07	1.05375e-05
Cldn34c1	1.73635	2.67441e-06	6.49893e-05
Strit1	1.72689	1.11895e-17	5.59476e-15
Neurl1a	1.72622	8.69822e-09	5.05354e-07
Cideb	1.71956	1.00898e-05	0.000196554
BC048679	1.71132	2.9291e-06	7.02474e-05
Sh3gl2	1.71102	9.75358e-06	0.000191133
Kcnj4	1.69916	1.5469e-06	4.09694e-05
C030013G03Rik	1.69831	3.06918e-05	0.000487875
Rhd	1.69453	5.33567e-07	1.70287e-05
Gp9	1.69284	1.41471e-05	0.000258503
Gng7	1.68789	1.64151e-09	1.20377e-07
Mpv17l	1.66535	1.67939e-07	6.2977e-06
Prxl2b	1.66477	6.75222e-14	1.61466e-11
Cd79a	1.66337	1.57984e-05	0.000281251
Htatip2	1.65269	1.35447e-15	4.56097e-13
Shisa6	1.64988	1.71835e-05	0.000300719
Cxcr6	1.63875	1.01583e-05	0.000197423
Fbln7	1.63233	8.8275e-06	0.000176979
Gm17753	1.6149	3.77368e-05	0.00057901
Vwa7	1.59533	2.23446e-11	2.90304e-09
2810047C21Rik1	1.58456	4.10626e-05	0.00062102
Podnl1	1.58406	7.89743e-05	0.00104918
Plet1os	1.57636	9.78823e-07	2.83841e-05
Prune2	1.5755	1.13612e-14	3.12434e-12
Treml1	1.57264	0.000133637	0.0016095
Atp2b3	1.57055	5.29266e-05	0.000759382
Slc6a17	1.55544	2.38618e-10	2.16329e-08
P2rx6	1.55367	4.02508e-10	3.42339e-08
Sncg	1.55344	7.884e-11	8.28573e-09
Gm38426	1.54902	4.24151e-10	3.58897e-08
Dlgap1	1.54494	5.19912e-06	0.000111845
Angptl3	1.54071	1.90718e-05	0.000325424
Gstm6	1.53978	5.59502e-08	2.52235e-06
5830418P13Rik	1.53422	0.000212185	0.00230181
Peli3	1.5306	6.32031e-10	5.06238e-08
Syndig1	1.527	0.000240708	0.00255414
Eef1akmt4-ece2	1.52543	2.4672e-05	0.000404259
Clec4f	1.52022	0.000201026	0.00220687
Nkain1	1.51972	4.82144e-08	2.2284e-06
Dpp6	1.51661	0.000174989	0.00198577
Serpina1d	1.51569	0.000205641	0.0022441
Cib3	1.51513	0.00018973	0.00211873
Jchain	1.51488	0.000129389	0.00157094
Mpig6b	1.51	0.000258889	0.00270724
Hspb6	1.50801	2.61064e-11	3.28821e-09
Ctla4	1.50714	8.14261e-05	0.00107397
Alx4	1.50425	0.000188863	0.00211271
Ankrd23	1.50275	8.29462e-07	2.47042e-05
Tmem150c	1.49962	2.8121e-05	0.000452238
Klhl40	1.49682	4.5351e-06	0.000100825
Susd2	1.48742	1.17517e-10	1.16445e-08
Chrna1	1.48547	3.36673e-06	7.87959e-05
Cxcl14	1.4707	0.000164621	0.00189815
Ntng2	1.46573	2.95592e-09	1.98008e-07
Ucp1	1.46548	4.91295e-05	0.000718013
Mgmt	1.46478	1.28264e-10	1.24492e-08
Tmem132e	1.46376	0.00040084	0.00386323
2410137M14Rik	1.46164	0.000447232	0.00422159
Il17re	1.46061	0.00022724	0.00244265
Prkag3	1.45871	0.000118047	0.0014601
Ptprn2	1.45825	3.26804e-05	0.000515512
Ass1	1.4574	0.000194497	0.00215528
Stk32b	1.45713	1.15383e-05	0.00021984
Serpina1b	1.44908	0.000251244	0.00264214
Poln	1.44829	7.95616e-07	2.38685e-05
Efnb3	1.44825	3.0155e-06	7.21098e-05
Ovol1	1.44412	3.06561e-10	2.70495e-08
Slc46a1	1.44062	1.44651e-05	0.000263437
Clec1b	1.43603	0.000119583	0.00147138
Slc17a7	1.43569	4.61301e-06	0.00010203
Rab37	1.43107	0.00012771	0.00155515
Ngf	1.42659	2.1421e-07	7.83696e-06
Asb16	1.41607	1.62133e-05	0.000287346
Zfp941	1.41592	0.000222182	0.00239481
Sod3	1.41541	3.64297e-09	2.38528e-07
Mrpl28	1.39993	7.91902e-15	2.33328e-12
Cryab	1.39904	9.86578e-07	2.8459e-05
Nat1	1.39578	0.000444346	0.00419915
Sdr39u1	1.39285	4.63747e-09	2.89842e-07
Fcmr	1.39032	0.000654454	0.00565072
Cacna2d3	1.38841	9.11538e-07	2.66201e-05
Fam241b	1.38698	1.55718e-06	4.10438e-05
Cdkn2a	1.38202	0.00100578	0.00782431
Cubn	1.37566	1.39831e-05	0.000255988
Gstt3	1.37258	7.35136e-11	7.82564e-09
Urah	1.37114	0.000653956	0.00565072
Pax5	1.36793	0.000472341	0.00440816
H2-Eb1	1.35954	7.21426e-09	4.28185e-07
Ccl24	1.35815	9.73836e-06	0.000191133
2010300C02Rik	1.35536	9.09036e-06	0.00018093
Pfn4	1.35424	3.42643e-06	7.9621e-05
Ptprn	1.35311	9.85474e-06	0.000192886
C1rl	1.34663	1.21495e-05	0.000228843
Tecr	1.34632	7.61868e-07	2.29814e-05
Siglech	1.34355	0.00132078	0.00977257
Shisa3	1.34299	5.18814e-06	0.000111755
Vegfd	1.33714	1.83605e-06	4.74097e-05
Cst6	1.33704	5.33304e-06	0.000114146
Hal	1.33635	0.000978144	0.00767811
Fahd2a	1.33504	7.07928e-09	4.2169e-07
Prr29	1.33285	0.00028376	0.00292509
Syp	1.32944	2.10308e-09	1.48931e-07
Fxyd6	1.32939	3.53408e-05	0.000550416
Cilp	1.32697	5.35893e-05	0.00076689
AI854703	1.32565	3.3717e-05	0.000529334
Maneal	1.32404	0.000461183	0.00432851
Gsdma	1.31613	0.000163738	0.00189061
Ccl8	1.31583	2.72799e-06	6.61939e-05
Tmem130	1.31498	0.00123122	0.00921319
Srrm4	1.30885	1.95256e-11	2.55693e-09
Tmigd3	1.30058	5.30963e-05	0.000760493
Pm20d1	1.29913	2.60529e-09	1.77634e-07
Tspan17	1.29623	5.87051e-12	8.42291e-10
Pcdhb12	1.29283	0.000183011	0.00205561
5830444B04Rik	1.29263	0.00112154	0.00855148
Tspan33	1.29179	3.16847e-06	7.5122e-05
Plk5	1.28829	0.000120117	0.00147575
Gchfr	1.28501	2.48863e-07	8.94604e-06
Esm1	1.2824	0.0016373	0.0115277
Prlr	1.28182	0.000119529	0.00147138
Gm14207	1.27963	0.000325461	0.00327445
Ppp2r2c	1.2794	0.000297325	0.00302457
Amy1	1.27687	1.09106e-05	0.000209332
Plppr2	1.27673	5.00367e-11	5.61637e-09
Cisd3	1.27374	2.41237e-10	2.17509e-08
Tmem53	1.27311	2.84927e-09	1.91889e-07
Gm36028	1.27158	0.000595894	0.00528332
Pcdhb14	1.2703	0.000328735	0.00329735
Mgat5b	1.2653	0.00181445	0.0124899
Tmod4	1.26448	2.96411e-09	1.98008e-07
Hepacam2	1.26323	0.00214354	0.0142213
Foxs1	1.26194	0.000492632	0.00455885
Gm11758	1.26156	4.61147e-05	0.000681639
Ndufv3	1.25961	2.56956e-09	1.75924e-07
Efhd1	1.25932	0.000745535	0.00623168
Tafa2	1.25046	0.00281335	0.0176093
Slc7a4	1.25004	5.30887e-07	1.69853e-05
Urml	1.24608	5.4883e-05	0.000782688
Sema5b	1.23944	0.000983991	0.00770567
Mfsd13a	1.23822	2.91064e-06	6.99061e-05
Thbs4	1.23361	4.93125e-07	1.59854e-05
Fxyd2	1.23319	0.00226534	0.0148502
Comtd1	1.22877	0.000167373	0.00191781
Fat2	1.22822	0.00202491	0.0135707
Aox2	1.22649	0.000839609	0.00680764
Zfp750	1.21952	0.00365443	0.0215197
Fmr1nb	1.21495	3.97661e-05	0.000603169
Pltp	1.21307	2.73692e-05	0.000441871
2900052N01Rik	1.21011	0.00205597	0.0137453
Sprr1a	1.20982	0.00161979	0.0114216
Ckb	1.20594	3.0351e-08	1.49045e-06
Jph4	1.20191	0.00315836	0.0192783
Skap2	1.20167	1.19565e-10	1.1743e-08
Tafa5	1.20005	1.31922e-08	7.35378e-07
Sez6	1.19796	0.00266163	0.0168458
Sytl4	1.19509	0.000801537	0.00656345
Runx2	1.19462	0.000207448	0.00225784
Retnla	1.19435	0.00075864	0.00631244
E130119H09Rik	1.19349	0.00154532	0.0110189
2900041M22Rik	1.19346	0.00336862	0.0202338
Atp1a3	1.19138	0.000990993	0.00774213
Gsta4	1.18617	1.43906e-12	2.49942e-10
Chrna10	1.18447	0.000146289	0.00172272
Gm12191	1.18368	1.77175e-05	0.000307641
Six1	1.17864	0.000491963	0.00455777
Cd37	1.17626	8.0938e-05	0.00107095
Serinc2	1.17065	0.00358955	0.0212437
Tmem141	1.16757	1.13279e-06	3.21704e-05
Pisd-ps1	1.16287	8.22874e-05	0.00108359
Cd79b	1.16166	0.000887131	0.00710222
Myl2	1.15994	8.13014e-12	1.14656e-09
Cd3e	1.15741	0.00396039	0.0228964
Anxa13	1.15638	0.00293885	0.0182297
4930447C04Rik	1.15402	0.000171387	0.00195566
Zfp454	1.15387	0.00262052	0.0166558
Mapre3	1.15199	5.7675e-13	1.10656e-10
Comp	1.15023	1.26462e-05	0.000235778
Nepn	1.14877	0.00337001	0.0202348
Cox19	1.14854	9.11352e-09	5.2578e-07
Slc1a1	1.14707	0.00164037	0.0115358
Fam205c	1.14658	0.00609328	0.0313108
Nlrc3	1.14541	0.00112223	0.00855277
Cd209c	1.14363	0.00629725	0.0320298
Tmem45b	1.14062	0.000350477	0.0034732
Slc22a18	1.13998	0.00198781	0.01336
Pfkl	1.1394	1.0043e-10	1.0229e-08
Gstt1	1.13593	1.15188e-07	4.56877e-06
Ociad2	1.1358	5.95475e-05	0.000836199
Pcdhb20	1.13497	8.25508e-06	0.000166718
2310002L09Rik	1.13475	3.93569e-05	0.000597964
Ltb	1.13459	0.00234911	0.0152888
Fetub	1.13444	0.00482085	0.0263828
Cd7	1.13288	0.00657097	0.033026
Lep	1.13159	0.00342086	0.0204714
0610009L18Rik	1.12569	8.24455e-06	0.00016671
Ccdc63	1.12064	0.00256114	0.0163351
Adprhl1	1.1201	3.16534e-09	2.08912e-07
Atad3aos	1.11662	0.00703632	0.0346151
Xirp2	1.11486	2.62247e-05	0.00042661
Ostn	1.11316	0.000192706	0.00213974
Gp5	1.11312	0.00683304	0.0338981
Dcaf12l1	1.11301	1.4755e-05	0.000267535
Fam110b	1.11226	9.26927e-07	2.70217e-05
Polq	1.11201	0.0034197	0.0204714
Tceal3	1.11161	0.0045396	0.0253309
Dusp13	1.11081	0.00453128	0.025293
Rnf222	1.10804	0.00726431	0.0354784
Pnck	1.10415	7.36342e-07	2.24578e-05
Rasl10b	1.10394	3.55799e-08	1.71658e-06
H2-Ab1	1.10379	4.26407e-06	9.5724e-05
BC051142	1.10242	0.00552832	0.0290316
Gpr27	1.10178	4.70374e-10	3.88058e-08
Mrgpre	1.10167	0.000504429	0.00464457
Mpl	1.10151	0.0063237	0.0320866
Fndc10	1.09963	5.40348e-05	0.000771258
Marcksl1-ps4	1.09931	0.00835319	0.0393344
Mira	1.09786	0.00790194	0.0376938
Olfr1372-ps1	1.09647	0.000966103	0.00759081
Slc25a39	1.09637	2.22784e-10	2.04218e-08
Akr1b8	1.09439	1.74544e-05	0.000304437
Scn1b	1.09371	9.18377e-06	0.00018213
Hdhd3	1.09239	0.00451464	0.0252375
Ethe1	1.09218	4.68849e-11	5.33518e-09
Wdr54	1.09111	0.000980162	0.00768298
Camsap3	1.08962	0.0025912	0.0164855
Cd22	1.08645	0.00266071	0.0168458
Galns	1.08599	3.3958e-05	0.000532611
Itgb7	1.08569	0.000837612	0.00679813
Ebpl	1.08517	0.000197247	0.00217638
Crlf1	1.08165	0.00639318	0.03236
Elfn2	1.08021	0.00380205	0.0221753
Gstm2	1.07819	3.08526e-11	3.74314e-09
Rtl8c	1.07748	0.000167141	0.00191781
Helt	1.07635	0.00552214	0.0290269
Akr7a5	1.07354	1.00332e-13	2.26778e-11
Ccl11	1.07319	2.53004e-06	6.2214e-05
LOC102634389	1.07314	0.00733634	0.0357395
Slc22a1	1.07221	0.000585956	0.00521035
Otog	1.07153	0.000269755	0.00280287
Cldn5	1.07146	0.000271831	0.00281912
Mir6236	1.07074	0.00378757	0.0221091
Klk14	1.07058	0.00632257	0.0320866
Sarm1	1.06891	0.0103891	0.0462298
Cd19	1.06641	0.00483584	0.0264297
Cdkn2b	1.06638	0.00190236	0.0129173
Arl2	1.06627	1.47736e-12	2.53922e-10
Igfals	1.06548	0.00190017	0.0129077
Cox6a2	1.06363	2.33478e-09	1.62548e-07
Itga2b	1.06171	0.000237959	0.00253893
Cnksr2	1.06098	0.00513679	0.0276172
Siglecg	1.0592	0.00928561	0.0425354
0610040J01Rik	1.05805	4.61649e-05	0.000681639
Bmyc	1.05786	4.21558e-05	0.000634644
Prkcz	1.05766	0.000485919	0.00451445
Chchd10	1.05472	3.49503e-12	5.33964e-10
Ms4a1	1.05403	0.00888052	0.0411597
Fam149a	1.05309	0.000105003	0.00132967
Hvcn1	1.05271	0.000700931	0.00595232
Acsf3	1.05107	1.66263e-07	6.27768e-06
Pisd-ps2	1.04847	0.00161862	0.0114182
Lctl	1.04816	0.00751026	0.036404
Pdilt	1.04781	0.000285315	0.0029321
Bhlhe41	1.04559	0.000327753	0.0032915
Prss36	1.04543	9.52166e-09	5.45512e-07
Shroom1	1.04441	0.00250477	0.0160687
Acads	1.04283	2.6244e-08	1.3365e-06
Camk2b	1.04181	0.000163225	0.00188732
Syt3	1.04136	0.00107868	0.0082898
Gabrg3	1.04121	0.0110849	0.0485277
Clec2i	1.03986	0.0110477	0.0484548
Slc41a3	1.03982	1.26236e-07	4.95929e-06
Lrrc46	1.03888	0.000455192	0.00428262
Neurl2	1.03868	4.95446e-09	3.06175e-07
H2-Oa	1.0386	0.0129524	0.0543389
Atp23	1.0383	0.00107555	0.00827348
Nlrp5-ps	1.03411	0.00581877	0.0303157
Alg3	1.03381	4.25292e-06	9.56038e-05
Vwa1	1.0333	0.000697206	0.00592679
Tmem35b	1.03323	0.000181119	0.0020399
Pir	1.03252	0.000190276	0.00212275
Nudt14	1.03217	1.39292e-06	3.76158e-05
Tsfm	1.03121	1.32597e-06	3.62828e-05
Cdsn	1.03008	0.00879962	0.0409049
Tmem266	1.02987	0.00474096	0.0261238
Ccdc159	1.0268	0.000114297	0.00142118
Rprm	1.02664	0.0130977	0.0548369
Akr1c13	1.02246	0.000488765	0.00453069
Gng8	1.02244	0.00790785	0.0377108
Slamf1	1.02163	0.0125298	0.053229
Pdzk1ip1	1.0215	0.0122528	0.052281
Clcnkb	1.02122	0.000382294	0.00372365
Hspb7	1.02122	2.03376e-12	3.38961e-10
Blnk	1.01899	0.000614366	0.00540066
Dbil5	1.01781	0.0149044	0.0604381
S1pr5	1.01679	0.0110691	0.04851
LOC100041504	1.01275	0.000569534	0.00509616
Icam4	1.0126	0.00970712	0.044002
As3mt	1.01043	5.15971e-11	5.75238e-09
Eef1a2	1.00859	1.7058e-11	2.25166e-09
Sh3yl1	1.00567	0.000939686	0.00743141
Frmd7	1.00557	0.013219	0.0551234
Reep6	1.00442	0.000404713	0.00389147
Mtfp1	1.00434	2.21043e-05	0.000371406
Tmem196	1.00309	0.00535377	0.0283845
Plaat1	1.00308	0.00290111	0.0180567
Gm11756	1.00257	0.00208939	0.0139293
Dio3os	1.00195	0.0102018	0.045618
Isoc2b	1.00167	0.00343765	0.0205288
BC004004	1.00053	1.24983e-08	7.05772e-07
Nat8f3	0.999587	0.0121544	0.0519562
Lrrcc1	0.998753	0.000316679	0.00320368
Tmem40	0.998263	0.0152123	0.0613551
Sergef	0.997606	5.47079e-06	0.000116625
Rom1	0.997375	0.00179449	0.0123887
Gfra4	0.996275	0.000108579	0.0013676
Ccdc189	0.995242	1.11603e-07	4.48043e-06
Mien1	0.994797	1.51709e-08	8.20721e-07
Trp53i11	0.993887	0.000991567	0.00774295
Gnas	0.993376	4.24133e-16	1.66624e-13
6430571L13Rik	0.992928	0.00109902	0.00841478
Zfp879	0.99195	0.00691069	0.0341806
Tmsb15l	0.990555	0.0102652	0.0457943
Cpt2	0.989993	4.61862e-05	0.000681639
Tstd3	0.989775	0.00139052	0.0101823
Tnnc1	0.987923	6.03283e-09	3.65962e-07
Lingo3	0.986899	0.0100222	0.0450912
H2-Aa	0.98584	1.16152e-05	0.000220796
1700008O03Rik	0.985323	0.0111719	0.0487671
Fam83g	0.984846	0.00509542	0.0274484
Myh8	0.984492	0.00877708	0.0408409
Hba-a1	0.984467	0.00928287	0.0425347
Sdsl	0.984448	1.25872e-06	3.48471e-05
Rasgrf1	0.982662	0.00537696	0.0284632
Cpne5	0.982255	0.00024341	0.00257697
Tnfrsf26	0.981566	0.00596219	0.0308881
C330024D21Rik	0.980597	0.00639959	0.0323707
Crlf2	0.979207	0.000817959	0.00666814
Aspa	0.97911	0.000536062	0.00485191
Pigz	0.976571	0.00193723	0.0131227
Tubg2	0.972991	0.000627602	0.00548197
1700113H08Rik	0.971792	0.019418	0.0735344
Snrpa	0.970188	4.1693e-06	9.39801e-05
Exoc3l4	0.969898	0.00504014	0.0272485
Ubd	0.969449	0.017402	0.0679767
Fgf16	0.969441	0.0064467	0.0325491
Wdr83os	0.969362	1.4915e-06	3.98216e-05
5033406O09Rik	0.969227	0.0194438	0.0735663
Pcbd1	0.96748	0.00526079	0.0280328
Wfs1	0.966602	0.000200375	0.00220265
Ppp1r1c	0.965892	0.0111766	0.0487737
Zscan20	0.963906	5.68531e-06	0.000120112
Adgra1	0.963502	0.00663541	0.033237
Msra	0.96336	4.16373e-07	1.37403e-05
Aplp1	0.962929	8.44116e-06	0.000170268
Gm10591	0.962896	0.0140248	0.0576505
Capg	0.962391	0.000625927	0.00547313
Scrn2	0.961717	1.27262e-05	0.000236734
Vmn2r15	0.959754	0.000715895	0.00603899
Zfyve28	0.959209	0.00146904	0.0106165
Vstm2b	0.959156	0.00772113	0.0370884
Gm19522	0.958683	0.00485243	0.0264941
Abat	0.95818	5.30459e-05	0.000760432
Rrad	0.958055	2.58353e-06	6.31577e-05
Angptl6	0.958022	0.00170311	0.0118721
Nol3	0.957759	1.7341e-05	0.0003031
H2bc3	0.957373	0.0181864	0.0700949
Rtn1	0.957283	0.0119505	0.05135
Cbr1	0.956079	1.59718e-07	6.07223e-06
Pop7	0.955826	4.40208e-05	0.000657779
Hrc	0.954364	1.39718e-07	5.38634e-06
Ctf1	0.954344	0.000921826	0.00732313
Lrp2bp	0.953677	0.0155751	0.0624666
G6pc3	0.953475	7.20541e-11	7.72008e-09
Slc25a26	0.953351	2.22021e-05	0.000372029
A930017M01Rik	0.953016	0.021514	0.0795741
A430057M04Rik	0.952318	0.00141292	0.0103019
Gm13889	0.952092	0.000546731	0.00492603
Rad51b	0.951699	0.0139915	0.0575567
Dmrtc1a	0.95117	0.000692728	0.00590394
1810021B22Rik	0.951084	0.0023336	0.0152071
Eepd1	0.951024	0.000987434	0.00772897
Rangrf	0.948877	7.49809e-06	0.000153117
Gm15543	0.948568	0.000719439	0.00606269
Septin4	0.948154	0.000288695	0.00295684
Tceal7	0.94812	0.0129065	0.0542427
Il7r	0.947727	0.00694615	0.0342738
Tesc	0.9461	5.62243e-08	2.52765e-06
Gadd45gip1	0.945203	2.57945e-06	6.31577e-05
Opn4	0.945193	0.0046667	0.0258391
Pgam2	0.945144	2.94868e-06	7.06142e-05
Lhpp	0.943617	0.000465202	0.00435632
Gm10364	0.943343	0.0227169	0.083037
Palb2	0.942809	0.000565519	0.00506573
Avp	0.942379	0.000726184	0.00610705
Scn4b	0.942194	0.015967	0.0636335
Hjv	0.941864	0.00499462	0.0270644
Rtl8b	0.941603	0.000171853	0.00195827
Smim24	0.941084	0.00985872	0.0445059
Nim1k	0.939618	5.38138e-05	0.000769434
Ndufa4l2	0.939029	0.000376666	0.00369445
Fbxl22	0.935167	0.00605498	0.0312254
D630024D03Rik	0.934967	0.0195812	0.0739335
1110058D11Rik	0.934593	0.000808761	0.00661604
Pcdhb13	0.934384	0.0190889	0.0726734
Snrnp25	0.933449	0.00011336	0.00141271
Grm7	0.933416	0.00490885	0.0267226
Rorb	0.932876	0.0061229	0.0313946
Ddit4l	0.930953	0.00396861	0.0229279
Gatd3a	0.929067	3.9494e-11	4.68814e-09
Napsa	0.928043	0.0101401	0.0454218
Lrrc30	0.92674	0.0256577	0.09113
Cox6b2	0.925996	0.00328067	0.0198355
Cenpa	0.924908	5.66938e-05	0.000801583
Gata3	0.924901	0.0152618	0.0614943
Gnb3	0.924834	0.00182419	0.0125364
Lrrc71	0.924333	0.0026401	0.0167629
Dync2li1	0.923836	0.000167107	0.00191781
Spc24	0.923125	0.00327633	0.019829
Iqgap2	0.923062	0.00139157	0.0101823
H2-DMb2	0.922861	0.00108959	0.00836199
Smoc2	0.922464	0.00130611	0.00968669
Lmf1	0.922246	6.83997e-05	0.000930417
Nags	0.922027	0.0124045	0.0528019
Gaa	0.92097	2.50522e-07	8.98611e-06
Spib	0.920536	0.0250179	0.0892723
Mrps34	0.920256	4.98826e-06	0.000108298
E130311K13Rik	0.920074	0.000820942	0.00668915
Ifitm10	0.91998	0.000825666	0.00671439
Gm36201	0.919652	0.0249895	0.0892096
Abcb9	0.918363	5.75817e-07	1.81663e-05
Myl7	0.918316	0.000185877	0.00208638
Ccl21b	0.918024	0.0111174	0.0486441
Upk2	0.917607	0.00111035	0.00847397
Rtl8a	0.91702	0.000166365	0.00191158
Ffar2	0.916941	0.0278791	0.0969453
Acsbg1	0.916006	0.0124847	0.0530786
Rab9b	0.915706	0.0275277	0.0960675
Prdx6	0.915215	2.06908e-10	1.92304e-08
Il15	0.914683	0.014364	0.0586647
Tmem143	0.91443	3.27153e-07	1.12459e-05
Zap70	0.914372	0.0238866	0.0863748
Gpt	0.913929	2.26715e-05	0.000377096
Elp6	0.91344	0.00252206	0.0161482
Lrrn3	0.912128	0.0280873	0.0975254
Mrm2	0.911911	0.00012423	0.00152062
Arntl	0.911734	0.00113523	0.00861606
Ahsa2	0.91107	0.000572755	0.00511388
Hist1h2bq	0.911021	0.0160867	0.0639438
St3gal5	0.909515	2.48296e-05	0.000406437
Cd74	0.908995	4.31966e-06	9.67088e-05
Sdhaf4	0.908968	0.000584734	0.00520675
Pld3	0.9088	1.02216e-07	4.1541e-06
Acta1	0.908035	0.0132196	0.0551234
Tha1	0.907152	5.39024e-07	1.71697e-05
Csrp3	0.90677	1.0271e-05	0.00019891
Tmem8	0.906735	9.64664e-05	0.00123387
Sh3bgrl3	0.906604	0.000321269	0.00324217
Art5	0.906447	4.6871e-06	0.000103204
Tspan32	0.906205	0.0224853	0.0823546
2310034G01Rik	0.906171	0.0168654	0.06632
Cxcr4	0.905848	0.00556676	0.0292031
Jsrp1	0.905037	0.0181461	0.0700046
Adap1	0.90438	0.000272937	0.00282703
Glrb	0.90349	0.0230107	0.0839992
Bfsp2	0.902751	0.0290656	0.0999338
Armc2	0.902399	0.00767799	0.0369457
Bend6	0.901333	0.0151972	0.0613089
Acy3	0.9008	2.4325e-09	1.67234e-07
Park7	0.900758	2.71748e-08	1.37087e-06
Nnat	0.898981	0.00446985	0.0250348
Col22a1	0.898282	0.0239053	0.0864048
Plau	0.8965	0.0119111	0.051207
Ppp1r1b	0.896403	0.00374771	0.0219592
Gm10635	0.895896	0.0115003	0.0498022
Trim54	0.895533	0.00094545	0.00745695
Tcap	0.895446	0.000158303	0.00184073
Gamt	0.892953	0.0132598	0.0552353
Mkx	0.89289	0.0286235	0.0988512
Oma1	0.892164	0.000197589	0.00217638
Rgl3	0.891714	9.74477e-06	0.000191133
St8sia5	0.891588	0.0243507	0.0875544
Zfp951	0.890801	0.0104091	0.0462814
Nudt2	0.890783	4.35047e-05	0.000650795
Paqr7	0.889829	0.000613693	0.00539762
Btbd11	0.889763	0.00457304	0.0254486
Hbb-bt	0.88932	0.0286771	0.09899
Ogdh	0.887966	6.53209e-07	2.01771e-05
Lrrc8e	0.887292	0.0165566	0.0654646
Gm572	0.886198	7.68677e-05	0.00102615
Adgrb1	0.885679	0.0288443	0.09938
Gpr34	0.884799	0.0280726	0.0975154
Gm13304	0.884508	0.0190339	0.072531
Acad11	0.884376	5.46462e-11	6.01108e-09
Rsc1a1	0.884319	0.0155155	0.0622886
Mmab	0.884236	1.97598e-06	5.02744e-05
Tex38	0.884046	0.0311938	0.105277
Pomgnt2	0.882715	8.43623e-08	3.54193e-06
Chek2	0.882303	0.00832893	0.0392762
Ndufaf2	0.882013	3.7326e-05	0.000574514
Btnl2	0.881632	0.0263761	0.0929925
Tnip1	0.881491	1.0391e-07	4.20224e-06
Ndufc1	0.881252	8.67301e-06	0.000174093
Ccl5	0.881091	0.00506164	0.0273199
Slc6a7	0.880876	0.0245808	0.0880744
Gm2518	0.880641	0.023233	0.0846234
Wdr89	0.880144	9.20791e-05	0.00118975
Camk2n2	0.879507	0.0134871	0.0560263
Fam163b	0.878992	0.0236014	0.0855689
Gdf15	0.876934	0.0168215	0.0661946
Hebp2	0.876382	0.00606929	0.0312459
H2-Ea	0.87563	7.08365e-05	0.000958993
Unc5a	0.874958	0.0315084	0.105984
Gm5860	0.873919	0.00369296	0.0217078
Adrb3	0.873334	0.019422	0.0735344
Nppb	0.872936	0.000440499	0.00417475
Ptprcap	0.872466	0.00751778	0.0364298
Cited4	0.872303	0.00126992	0.00945785
Zfp977	0.871991	0.0299863	0.102184
Acyp2	0.871912	1.15675e-06	3.26823e-05
Ndufa8	0.871484	3.85943e-09	2.47854e-07
Poll	0.871451	4.5362e-05	0.0006743
Tcta	0.871123	3.86051e-09	2.47854e-07
Sowaha	0.870917	0.0242116	0.0872253
Rapgefl1	0.870375	0.00925731	0.0424411
Ttc7	0.869592	7.50098e-05	0.00100705
Mogat1	0.868884	0.00120928	0.00907373
Inpp5j	0.86888	0.000597434	0.00529128
Smyd5	0.86828	0.000156416	0.00182265
Insyn1	0.867503	6.0299e-05	0.000846032
Lrfn3	0.86737	0.00774677	0.0371791
Ccdc92	0.866874	0.00645984	0.0325856
Dhdds	0.86665	2.77312e-11	3.45265e-09
Ubc	0.866359	0.00069475	0.00591201
Krt222	0.866176	0.0163887	0.0649095
Fam173a	0.86607	2.65361e-05	0.000430527
Ube2ql1	0.865966	1.53299e-05	0.000275537
Mfge8	0.865671	4.87174e-09	3.02841e-07
Oxld1	0.864753	0.000131035	0.00158404
Acaa1b	0.864445	1.57531e-05	0.000281089
Scn4a	0.864306	0.0363791	0.117582
Angpt2	0.863678	0.0175715	0.0684603
Mb	0.86346	1.67119e-07	6.29557e-06
Ccn5	0.8624	0.00768638	0.0369645
Amacr	0.861816	0.000188424	0.00211087
Ltb4r1	0.861727	0.0258816	0.0917613
Tpbgl	0.861608	0.00212449	0.0141233
Pdzd3	0.859514	0.00924573	0.0424352
Casp12	0.858787	0.000670247	0.00577196
Klhl41	0.858672	3.55589e-05	0.000552989
Ltb4r2	0.858411	0.0285251	0.0986304
Mtln	0.858252	4.50554e-05	0.000670951
Supt3	0.857651	0.0011003	0.00842064
Lrrc55	0.856594	0.0382585	0.121936
Pygm	0.855979	3.74498e-12	5.669e-10
Hrh1	0.855685	0.0351501	0.114733
Espn	0.854043	0.00599872	0.0310305
Babam2	0.853841	1.26903e-09	9.64934e-08
Pebp1	0.853595	7.21869e-08	3.10988e-06
Gm13090	0.853469	0.0320841	0.10729
Uts2b	0.852825	0.0315253	0.105984
Faim2	0.852445	0.0400032	0.125964
Rab3b	0.850966	0.00841176	0.0395251
Mvp	0.850673	6.24972e-06	0.000130532
Fahd1	0.850633	5.96684e-06	0.000125099
Clpb	0.850561	1.49074e-09	1.11299e-07
Lalba	0.849312	0.00181893	0.0125104
Gm11665	0.849257	0.0182795	0.0703549
Cnmd	0.849106	0.0285763	0.0987866
B3galt2	0.848894	0.0199347	0.0749938
Ndufa11	0.848782	1.55257e-08	8.32063e-07
Gatd1	0.848754	2.38287e-05	0.000392781
Nlrx1	0.848587	0.000201646	0.00221073
Alpk2	0.847801	0.00105747	0.00816482
Wfdc17	0.847786	0.0102661	0.0457943
Hba-a2	0.847346	0.024029	0.0867947
Rarres1	0.846905	0.0306349	0.103936
Fcrla	0.846199	0.0344582	0.113056
Ephb3	0.84563	5.23119e-05	0.000752574
Smim3	0.844591	0.00415119	0.0236515
Pak7	0.84456	0.0369546	0.119022
Ldb3	0.844218	4.02354e-11	4.70521e-09
Meiob	0.84362	0.00186679	0.0127071
BC029722	0.842988	1.78959e-06	4.6428e-05
Mad1l1	0.842688	7.06742e-06	0.000145211
Mt3	0.842655	0.00648694	0.0326723
Mrps6	0.841978	0.000284742	0.0029309
Pih1d1	0.84169	8.43223e-08	3.54193e-06
Ndufb10	0.841193	5.07395e-07	1.63516e-05
Ankrd35	0.840965	0.0109915	0.0482595
Eaf2	0.840846	0.0238044	0.0861531
Ndufa3	0.840612	1.50328e-07	5.7751e-06
Shd	0.839481	0.0258659	0.0917427
Snap47	0.839387	1.27499e-06	3.51794e-05
Fkbp2	0.839353	0.00266555	0.0168641
Lsm10	0.838116	2.60777e-05	0.000424761
Hdac11	0.8379	6.59229e-08	2.89275e-06
Cryba4	0.837891	0.0358787	0.116375
Atp5e	0.837302	1.87217e-07	6.94175e-06
Pf4	0.836834	0.00509297	0.0274442
P3h2	0.83675	0.00101846	0.00790804
Glrp1	0.836708	0.0338483	0.111677
Gpr132	0.836452	0.0194522	0.0735813
Maob	0.835566	1.05904e-07	4.27242e-06
Mettl26	0.835321	1.11869e-05	0.000213886
Gimap3	0.834966	0.00477234	0.0261955
Tmem160	0.833797	3.2916e-06	7.71469e-05
Gpc1	0.832717	2.46415e-08	1.26046e-06
Ift43	0.832481	1.25563e-05	0.000234631
2310001H17Rik	0.832279	0.00584305	0.0304038
Kmo	0.832116	0.0255764	0.0909504
Ces2g	0.831703	1.77313e-05	0.000307641
9930014A18Rik	0.831269	0.0079304	0.0378075
Pdlim1	0.831133	0.000106286	0.00134333
Meox2	0.830397	0.000156751	0.00182526
Cxcl12	0.830303	0.00150433	0.0107919
2810414N06Rik	0.830121	0.00875889	0.0407792
Nudt7	0.829669	1.24196e-08	7.04202e-07
Lipt2	0.829296	0.00130121	0.00967114
Snapc2	0.828914	1.006e-07	4.11778e-06
Luzp2	0.828027	0.0439861	0.135115
Ydjc	0.827923	0.00966044	0.0438266
E530011L22Rik	0.827497	0.00403599	0.0231749
Fdxr	0.826016	1.89893e-05	0.000324688
Lrrc24	0.825451	0.00360832	0.0213319
Coprs	0.825444	0.000892297	0.00713665
Gprin1	0.823361	0.0484599	0.144477
Zkscan16	0.823211	0.0373977	0.120121
Tslp	0.821996	0.0144707	0.059026
Enho	0.821729	0.00139154	0.0101823
Amot	0.820804	0.000715287	0.00603899
Abcb4	0.820769	0.00034991	0.00347143
Bean1	0.820414	0.0281251	0.0976359
Apc2	0.820164	0.000521339	0.00476306
Mrps12	0.81966	1.7553e-07	6.5526e-06
Traf1	0.819267	0.0161193	0.0640579
Lonrf2	0.818934	0.00489064	0.026654
Ncdn	0.81879	2.07399e-09	1.47504e-07
Galm	0.818514	1.8478e-05	0.000317921
Immp2l	0.818389	1.26966e-05	0.00023645
Hsp90ab1	0.818111	0.00279678	0.0175428
Dnaaf3	0.817598	0.00264372	0.016771
Lmod3	0.817407	0.00697234	0.0343478
Klhl30	0.816404	0.00657318	0.033026
Igsf21	0.815769	0.0397629	0.125446
Gm13031	0.815276	0.0177926	0.0691261
Chchd5	0.814383	0.000197409	0.00217638
Plpp2	0.813862	0.00368503	0.0216689
Myo5b	0.813574	9.46377e-07	2.75401e-05
Lrp11	0.81194	0.00158822	0.0112567
Sqor	0.811255	1.93682e-09	1.39553e-07
Mfap3l	0.811052	0.00953699	0.0434411
Haghl	0.811	0.00421693	0.0239391
Ankrd1	0.810806	6.72192e-05	0.000921193
H2bc7	0.810628	0.0411752	0.128721
Scnm1	0.810576	1.89163e-05	0.000324112
Gm20300	0.809653	1.63717e-05	0.000289222
Itga11	0.809316	0.0353392	0.115191
B4galnt1	0.808921	0.0102663	0.0457943
Kbtbd13	0.808051	0.0213539	0.0790778
Nudt12	0.807949	8.08799e-05	0.00107095
Ppcs	0.807665	0.0010732	0.00825924
Sh3bgr	0.807302	0.0185932	0.0712465
S100b	0.806652	0.0217687	0.0802646
Poc1a	0.806176	0.000339254	0.00338843
Olfm2	0.8059	0.0478792	0.143429
Nat8f6	0.805616	0.0410284	0.128335
Gm9936	0.80514	0.038676	0.122958
Lrrn2	0.803577	0.00361435	0.0213486
Lmcd1	0.803327	0.000332998	0.00333402
Ano4	0.802715	0.0199892	0.0750789
Slc2a5	0.802213	0.048013	0.143595
BC052040	0.802094	0.0127413	0.0538088
Gng11	0.801774	0.00168847	0.01179
Dcakd	0.801764	0.0109635	0.0481622
Nkain2	0.801634	0.0460721	0.139792
Arhgdig	0.800965	0.0461811	0.140071
Rnd1	0.800302	0.00674724	0.033614
Polr2l	0.800055	1.22099e-06	3.40886e-05
Hspb1	0.799941	0.0493938	0.146477
Nme4	0.799326	0.000328432	0.00329631
Evc2	0.79916	2.7454e-06	6.6421e-05
Ckm	0.799005	5.71565e-09	3.4929e-07
Gmnn	0.797644	0.00112108	0.00855148
Pnpo	0.797643	4.82877e-06	0.000105529
Uqcc2	0.797312	1.5758e-05	0.000281089
Rab3a	0.797285	0.002068	0.0138146
Grb14	0.797131	0.00411034	0.0235092
Mybpc3	0.796846	0.000355894	0.00351211
Dhrs4	0.79641	7.2436e-09	4.28385e-07
Lhfpl4	0.795915	0.0333626	0.11065
Lgals1	0.795655	0.00338238	0.0202909
Cdk15	0.795574	0.00203791	0.0136467
1810014B01Rik	0.793445	3.88391e-06	8.82707e-05
Stip1	0.792965	0.0107772	0.0475337
5730409E04Rik	0.792833	0.00222568	0.0146601
Fxyd1	0.792622	2.21581e-07	8.01772e-06
Ldhd	0.791551	2.19481e-07	7.97358e-06
Fgf9	0.791395	0.00316336	0.0192896
Bgn	0.791348	0.00320444	0.0194745
Lmo1	0.791137	0.00283451	0.0177157
Asb2	0.791011	0.000206311	0.00224695
4931428F04Rik	0.790453	0.0232786	0.0847523
Prps2	0.790354	0.000337299	0.00337299
Gadd45a	0.790179	0.0173642	0.067877
Cpxm1	0.790048	0.0104058	0.046279
Ttll12	0.790023	0.000778891	0.00643228
Mybpc2	0.789656	0.0241569	0.0871043
Wif1	0.789311	0.00643848	0.0325362
Pkm	0.789039	1.13535e-11	1.57422e-09
Myl12a	0.788354	0.00125671	0.00937845
Pmpcb	0.7883	2.7157e-05	0.000438874
Dhrs1	0.78806	6.45068e-05	0.000889215
Med27	0.788059	0.000218655	0.00236267
Naxe	0.78696	2.06362e-07	7.58344e-06
Colq	0.78609	0.0316461	0.106281
Dand5	0.785798	0.000977337	0.00767542
Gstp2	0.785737	3.75235e-07	1.26448e-05
Arhgef19	0.785487	0.00210122	0.0139969
Bloc1s5	0.785309	0.000496021	0.0045825
Eno1	0.784776	5.92698e-05	0.000833009
Ttc30a1	0.784146	0.00475564	0.0261546
Pacrg	0.784015	0.0278323	0.0968234
1810034E14Rik	0.783929	0.00483877	0.026437
Tmem267	0.783687	0.00116443	0.00879315
Pstpip1	0.783133	0.00180648	0.0124507
Pctp	0.782842	0.000308714	0.00312502
Tmem28	0.782802	0.0388815	0.123493
Cox16	0.782331	4.6349e-07	1.51437e-05
Rida	0.782268	0.000556661	0.00500267
Adcyap1r1	0.781542	0.000168096	0.00192476
Neurl1b	0.781159	0.00855263	0.040079
Chac2	0.780094	0.00675024	0.0336188
Pi16	0.779352	0.0184682	0.0709156
Pcolce	0.779138	0.0166607	0.0657502
Prr13	0.77848	7.77029e-08	3.30969e-06
Coq4	0.776814	1.36472e-05	0.000251036
Naprt	0.776743	0.000112009	0.00139986
Znrd2	0.776459	1.24107e-06	3.44487e-05
Hlx	0.77643	0.00413282	0.0235826
Trex1	0.77617	0.0435329	0.134035
Olfm1	0.77607	0.0005388	0.00486601
Ndufa10	0.775854	7.63584e-06	0.000155162
Wbp2	0.775683	1.02658e-05	0.00019891
Alkbh7	0.774677	0.000460765	0.00432815
Klra10	0.774633	0.0228005	0.0833239
Vtn	0.774612	0.00692387	0.0342255
Adam11	0.774435	0.00158762	0.0112567
Brd3os	0.77438	0.00571086	0.0298572
Tmem254a	0.773717	0.0202983	0.0759632
Nefm	0.773032	0.0391449	0.124064
Colec11	0.772929	0.00265504	0.0168234
Mif	0.772745	6.38447e-06	0.00013301
Ccnq	0.772206	2.07877e-06	5.22065e-05
Fez1	0.771854	0.010379	0.0461975
Atp5k	0.77174	1.53392e-06	4.07563e-05
Unc119	0.770333	0.000589963	0.0052415
Ly6k	0.770206	0.0240956	0.0869694
Creld1	0.770197	2.6303e-06	6.42012e-05
Ltbp2	0.7697	0.016206	0.0643095
H2-DMa	0.769516	0.00441678	0.024788
Ggact	0.769211	0.00024485	0.0025881
Myl12b	0.769027	0.000481882	0.00448452
Nxph1	0.767849	0.0246723	0.0882108
Serpina1a	0.767804	0.00965704	0.0438232
Gal3st3	0.767552	0.015238	0.0614285
Myoc	0.767233	0.0147802	0.0600228
Nudt17	0.767124	0.00437908	0.0246317
Grhpr	0.766932	2.27819e-05	0.00037817
2310020H05Rik	0.766563	0.0375358	0.120374
Srpx2	0.766413	0.00612176	0.0313946
Sh3rf2	0.766126	0.00150319	0.0107884
Lsmem2	0.765644	0.000230414	0.00247033
Actb	0.765561	0.00256723	0.0163676
Lyrm4	0.765559	0.000109654	0.00137798
Gm2260	0.765433	0.0158622	0.0633261
Frzb	0.765398	0.00808582	0.0384035
Pde4a	0.765226	0.00474186	0.0261238
Arhgap9	0.764469	0.000622074	0.00544521
Rab19	0.764303	0.0469951	0.141785
Ndufaf8	0.764282	7.70675e-05	0.00102798
Clu	0.764152	0.000260609	0.00271983
Rpusd3	0.763684	0.000498739	0.00460208
Zfp938	0.763364	9.93837e-06	0.000194293
Tnni3	0.763314	2.32156e-08	1.20081e-06
Atp5g1	0.762584	2.54289e-07	9.07137e-06
Gm14322	0.761944	0.00184599	0.0126228
Lbh	0.759913	0.00828252	0.0390909
Tnnt1	0.759836	0.00924462	0.0424352
Dnah8	0.759312	0.0484915	0.144477
Chst14	0.759308	0.00604634	0.0312156
Dnlz	0.758817	8.47948e-07	2.51639e-05
Abhd3	0.758327	0.0014726	0.0106244
Aldoa	0.758296	0.000287048	0.00294414
Spg7	0.75816	4.25533e-07	1.40146e-05
Copz2	0.758076	2.3719e-06	5.88516e-05
Megf11	0.757924	0.0324815	0.108315
Mir3098	0.757897	0.0419791	0.130468
Treml2	0.757562	0.048419	0.144443
Adcy8	0.757464	0.049279	0.14621
Ston2	0.757333	0.0264801	0.0932597
Top1mt	0.757156	0.000256976	0.00269213
Nudt6	0.756653	0.000688804	0.0058796
Hcfc1r1	0.756261	9.54727e-05	0.00122575
Dact3	0.755493	0.00584061	0.0304007
Cib2	0.755074	0.00687151	0.0340174
Zfp414	0.754879	0.000604724	0.00533866
Scamp3	0.754684	0.00032444	0.00326817
L1cam	0.754291	0.0139893	0.0575567
Nipsnap1	0.754215	0.0208371	0.0775748
Fndc4	0.753645	0.00293311	0.018201
Coq10a	0.753163	4.83868e-06	0.000105606
Smim20	0.752751	0.000620537	0.00543752
Map2k2	0.752233	1.69882e-07	6.35613e-06
F5	0.752025	0.033799	0.111581
Efemp1	0.751809	3.68649e-06	8.4482e-05
Slc16a13	0.751315	0.00646757	0.0326046
Mettl18	0.750465	0.000961106	0.00755662
Ncs1	0.750227	0.00107777	0.00828669
Bcs1l	0.750049	0.0040091	0.023081
Cxxc5	0.749693	0.000750412	0.00625762
Pianp	0.749387	0.000531868	0.0048325
Serpina1c	0.74923	0.0110799	0.0485186
Kcnv2	0.748613	0.00401146	0.0230865
Tmem116	0.74839	0.00100953	0.00784978
Fzd9	0.74831	0.0248497	0.0887875
Uqcrc1	0.747936	1.81425e-06	4.69938e-05
Tmem37	0.747432	0.00713921	0.0349546
Amph	0.747168	0.0375016	0.120309
Cox7a1	0.746711	0.000651844	0.00564589
Mdp1	0.746671	0.000281895	0.00290937
Sirt5	0.746521	0.000126408	0.00154156
Pdlim7	0.746124	0.00173466	0.0120615
Zp2	0.745419	0.0329089	0.109387
Bmp3	0.74531	0.0187328	0.0716317
Ndufab1	0.745123	0.000706825	0.00599004
Cryl1	0.744238	0.000834161	0.00677345
Mdh2	0.744183	6.81419e-06	0.000140895
Gtf2h4	0.744089	6.30989e-05	0.0008749
Ybx2	0.74373	0.00412326	0.0235411
C4bp-ps1	0.743021	0.0385857	0.122719
Gm3219	0.742644	0.00965452	0.0438232
Pemt	0.742538	0.00796853	0.0379563
6820408C15Rik	0.741741	0.0168272	0.0662016
Hspb3	0.741519	0.0337222	0.111462
Cox4i2	0.74144	0.00353819	0.0210303
Lppos	0.741172	0.00988447	0.0446099
4921504A21Rik	0.740296	0.00831321	0.0392133
Cyb5d2	0.738885	0.000679386	0.00582028
Oplah	0.738563	2.23665e-05	0.000373908
Bphl	0.738475	0.000750914	0.00625762
Cacna1i	0.738086	0.00369804	0.02173
H2-Ob	0.737561	0.0346425	0.113571
Cend1	0.737258	0.013679	0.0565605
Baiap3	0.737072	0.0496703	0.147112
Thap7	0.735563	5.04383e-05	0.000732598
Atp6v0c-ps2	0.734687	0.0333023	0.11055
Setd4	0.733962	0.0107193	0.0473164
BC037704	0.733871	0.0258834	0.0917613
Npdc1	0.733599	0.000438723	0.00416269
Gm1943	0.733513	0.0310909	0.105099
1700008J07Rik	0.733112	0.0127389	0.0538088
Smim11	0.732817	9.07636e-05	0.00117643
1600014C10Rik	0.7323	0.000150618	0.0017638
Cacna1h	0.731961	0.00963827	0.0437742
Tuba8	0.731847	0.00221779	0.0146199
Nbdy	0.731758	2.10808e-05	0.000356386
Nudt1	0.731619	0.00596884	0.0309024
Tnfrsf8	0.7308	0.017095	0.0669836
Cabcoco1	0.730258	0.000131069	0.00158404
Lyrm1	0.730113	0.00313612	0.0191936
Sdr42e1	0.729937	0.0120046	0.0514906
Dnajc30	0.729184	6.68672e-05	0.000917132
Klhl34	0.728746	0.0120499	0.0515886
Lsm6	0.728725	0.00288646	0.0179927
Myadml2	0.728669	2.35503e-05	0.000389359
Stard10	0.728263	0.000128079	0.00155849
1700037C18Rik	0.727739	0.00719823	0.0352122
D630003M21Rik	0.72767	0.0191271	0.0727749
Dnajc17	0.727448	0.000878121	0.00704033
Pcdhb18	0.727302	0.0299766	0.102184
Rai2	0.726806	0.00178383	0.012341
Folr1	0.726563	0.00464722	0.0257399
Pla2g5	0.726534	0.0219958	0.0809205
Aldh4a1	0.726074	7.17852e-06	0.000147137
Mrpl14	0.725507	9.08697e-05	0.00117688
Pla2g15	0.725114	3.3481e-05	0.000526131
Alad	0.724958	0.0141158	0.0579237
Ank1	0.72477	0.00933519	0.0427151
Decr2	0.724428	0.0229318	0.0837669
Cd151	0.724374	4.92928e-05	0.000719763
Cmc2	0.724294	0.000135127	0.00162271
Mfsd3	0.723542	0.00344486	0.0205645
Rab40b	0.723476	0.011482	0.0497645
Myl1	0.723153	0.0302974	0.10301
Tmem218	0.723072	0.000342882	0.00341846
Spr	0.722605	8.60224e-07	2.54367e-05
Atp8a2	0.722307	0.037434	0.120144
Rps6ka2	0.72212	7.09732e-05	0.000959884
Fbxo6	0.722017	0.000509616	0.00468091
Ndufb3	0.721748	2.38793e-06	5.90717e-05
Znhit2	0.721379	0.00118442	0.00892776
Sh3kbp1	0.721308	0.00194743	0.0131799
Agpat2	0.720501	2.82828e-05	0.000454398
Prnp	0.719923	0.000338238	0.00338033
Rapgef4	0.719811	0.000265662	0.00276208
Gm5532	0.719801	0.000674103	0.00579609
Bag3	0.719764	0.000222209	0.00239481
Spata2l	0.719535	0.00402501	0.0231335
Akr1c19	0.719503	0.0193012	0.0732788
Pdia5	0.71924	0.00315632	0.0192783
Adora2a	0.718875	0.00174701	0.0121307
Gm5069	0.718586	0.00523369	0.027956
Pla2g6	0.718447	0.000143318	0.00170126
Pet100	0.718241	0.000344929	0.00343195
A930005H10Rik	0.718056	0.000865212	0.00695373
Ahsa1	0.717468	0.00983647	0.0444253
5830454E08Rik	0.717458	0.0489369	0.145462
Smim12	0.717025	1.4912e-06	3.98216e-05
Zswim9	0.716705	0.000110052	0.00138088
Dipk1b	0.716699	0.0216389	0.0798928
Txndc2	0.715747	0.0180286	0.0696462
Pcgf1	0.715377	0.00478773	0.0262363
Cdc34	0.71454	8.91727e-07	2.62741e-05
Gm38560	0.714193	0.029957	0.102184
Capn12	0.714177	0.0484746	0.144477
Ccdc103	0.713584	0.0467088	0.141179
Naa38	0.7135	1.38584e-05	0.000254636
H2-M2	0.713415	0.0341453	0.112352
Mansc4	0.713299	0.0420291	0.130497
LOC105246506	0.713293	0.0103934	0.0462367
Micall2	0.712975	0.0221047	0.0811769
Naaa	0.712384	0.00399067	0.0230104
Mrpl46	0.711621	5.69959e-05	0.000804475
Mrpl16	0.710995	2.31198e-05	0.000383009
Endog	0.710943	4.53551e-05	0.0006743
Auh	0.710811	1.06532e-05	0.000205347
1700040D17Rik	0.710529	0.0310547	0.105022
Ccl21d	0.710187	0.0489311	0.145462
Rex1bd	0.70998	3.25921e-05	0.000514612
Jmjd8	0.70906	5.67758e-05	0.000802056
Aip	0.708748	9.69275e-06	0.00019062
Iah1	0.708225	0.00042327	0.00404398
BC017158	0.707874	6.20217e-05	0.000863593
Hhatl	0.707697	0.000488407	0.00453069
Cox17	0.707134	1.01444e-05	0.000197385
Fcgrt	0.706487	1.14812e-07	4.56481e-06
Shmt1	0.706406	0.00377864	0.0220778
Aktip	0.706278	4.62896e-07	1.51437e-05
Tmem106c	0.70627	0.00333736	0.0200923
Fam110a	0.706262	0.00323543	0.0196235
Pcsk4	0.706176	0.00578296	0.0301767
Entpd2	0.705802	0.00671311	0.0335175
Mecr	0.705681	3.79018e-05	0.000579591
Coq7	0.705105	4.68259e-06	0.000103204
Pus1	0.704561	1.26432e-05	0.000235778
Rnpep	0.704421	0.000560419	0.0050255
Klk8	0.703512	0.0336055	0.111209
Sars2	0.702911	0.000354761	0.00350302
Ckmt2	0.702421	0.00108174	0.00830949
Ccdc122	0.702286	0.028906	0.0995303
Zmat5	0.701898	0.00040148	0.00386714
Bckdha	0.701485	0.000529848	0.0048168
Zfp428	0.700798	0.00642989	0.0325041
Romo1	0.700608	2.04333e-05	0.000346862
Pla1a	0.700359	0.0174446	0.0680945
Eid2	0.70028	0.00516734	0.0277376
Borcs5	0.700196	0.000265303	0.00276008
Pigbos1	0.699926	0.000792819	0.00652265
Nagpa	0.699352	0.00023309	0.00249577
Hypk	0.699138	7.08493e-05	0.000958993
Acot2	0.698083	0.00872461	0.0406656
Shc4	0.697935	0.0483095	0.14422
Acaa1a	0.697809	0.00909227	0.0418536
Dnd1	0.697136	0.0160658	0.063876
Cygb	0.696582	0.000961293	0.00755662
Ttc30b	0.696538	0.00501718	0.027151
Bcl11a	0.696227	0.029311	0.10054
Msrb1	0.695836	3.12554e-05	0.000494928
Aldh16a1	0.695453	5.57625e-05	0.000790394
Trappc2l	0.69476	4.40512e-05	0.000657779
Acot7	0.694751	7.73215e-05	0.00102971
Pdcd7	0.694387	4.95636e-05	0.000723077
Cyb5rl	0.693741	0.000424006	0.00404866
Klk1b26	0.693509	0.0269307	0.0944837
Prss53	0.69305	0.0100912	0.0452888
Otub1	0.692959	7.07576e-06	0.000145211
Bloc1s3	0.69286	0.00413726	0.0235884
Aars2	0.692615	0.00342182	0.0204714
Hspb8	0.69253	1.90628e-05	0.000325424
Fbxl15	0.691889	0.00646631	0.0326046
Cpsf3	0.691619	0.000238661	0.00254201
Mkrn2os	0.690579	0.0470865	0.141904
Napepld	0.690219	0.00062146	0.00544272
Cox4i1	0.689458	1.36205e-06	3.69634e-05
Fgf10	0.688984	0.0357197	0.116065
Mrps21	0.688787	1.19749e-05	0.00022685
Nipal2	0.688674	0.0360905	0.116916
Smco4	0.688475	0.0157333	0.0629485
Me1	0.688089	0.000590224	0.0052415
Gpr183	0.687833	0.0341848	0.112405
Hspb11	0.686965	0.0268708	0.0942937
Marcks	0.686955	0.00911996	0.0419462
Tysnd1	0.68642	3.64584e-05	0.000563261
Mapk11	0.685948	0.029984	0.102184
Dpp7	0.685781	0.00637795	0.0323008
Mbd3	0.685663	0.0001095	0.00137709
Sdhaf3	0.684833	0.0117324	0.0505788
Prelid2	0.68359	0.0448496	0.136964
Alpl	0.683581	0.00159853	0.0113055
Ptn	0.683559	0.0243451	0.0875544
Trappc4	0.683248	1.84585e-06	4.75882e-05
Dhcr24	0.683094	0.0224138	0.0821291
Zbtb11os1	0.68274	0.0175675	0.0684603
Pde7b	0.682554	0.0306433	0.103936
Gm10687	0.682168	0.0146373	0.0595893
Pafah2	0.682111	0.00399239	0.0230104
Morn2	0.681982	0.0022479	0.0147659
Exog	0.681421	0.0188472	0.0719192
AU021092	0.681337	0.00134726	0.00991076
Dap	0.681192	0.00869364	0.0405775
Slc12a7	0.681174	2.25509e-06	5.6207e-05
Meox1	0.680622	0.0390607	0.123871
Tmem171	0.680559	0.0135842	0.0563166
Dll4	0.680103	0.00664443	0.0332524
Tmem220	0.679831	0.0290121	0.0998331
Pinx1	0.679732	0.00683808	0.0339129
Plpp7	0.679696	0.00255088	0.0163011
Bicdl1	0.679624	0.000778615	0.00643228
Edn1	0.6792	0.00685262	0.0339544
Rnaseh2a	0.677968	0.006595	0.0330954
Tubg1	0.677402	1.39902e-05	0.000255988
Nop9	0.677339	1.14544e-05	0.000218495
Mterf2	0.676885	0.0058626	0.0304863
Nol12	0.67687	0.000395022	0.00382279
Nhlrc1	0.676846	2.05926e-05	0.000349206
Prdx5	0.676589	3.04486e-06	7.26015e-05
Ccdc146	0.676371	0.0202156	0.0757223
Lars2	0.676273	0.0256316	0.0910881
Iba57	0.675998	0.000999975	0.00779017
Gpx4	0.674018	5.84874e-05	0.000824118
Acyp1	0.673802	0.000378863	0.00370653
Sil1	0.673095	0.00121956	0.00913886
Rabggta	0.672761	9.02795e-06	0.000179905
Msrb2	0.672729	0.000293539	0.00299345
Myh6	0.672645	0.00184239	0.0126086
Pomt1	0.672626	0.00298641	0.0184605
Trim72	0.672595	0.00255915	0.0163287
Ehd3	0.672568	0.00201813	0.0135307
Dus2	0.672071	0.00131081	0.00970756
Dpcd	0.671132	0.000191639	0.0021322
Adra1d	0.670917	0.0166282	0.0656691
Prr22	0.67073	0.0482053	0.143988
Telo2	0.670504	0.0014387	0.0104483
Txnl4b	0.670469	0.00188381	0.0128124
Isl2	0.670325	0.0073181	0.0356822
Selenom	0.670321	3.51402e-06	8.13202e-05
Ctsd	0.669414	2.00543e-05	0.000341131
Tomm5	0.668407	0.000688641	0.0058796
Cbr4	0.668238	0.000843648	0.00682662
Mrnip	0.668058	0.0212223	0.0787072
1500009L16Rik	0.66668	0.0410096	0.128301
Ly96	0.666537	0.0465793	0.140839
Tpm2	0.666465	0.000178715	0.00201558
Shmt2	0.666418	5.39595e-08	2.44898e-06
S100a1	0.666207	7.25364e-05	0.000979419
Mterf4	0.665874	0.000813628	0.00664597
Rnasek	0.665871	4.49193e-05	0.000669529
C1ra	0.665641	0.0425559	0.13169
Tmem41a	0.665241	0.00477071	0.0261955
Tmem74b	0.665012	0.00676233	0.0336485
F8a	0.664531	0.000182529	0.00205158
Sycp3	0.664313	0.0102257	0.045675
Rhox2h	0.664268	0.00632739	0.0320941
Map6	0.664244	0.00184726	0.0126239
Ddx28	0.663803	0.00122948	0.00920856
Kifc3	0.663232	7.75786e-07	2.3316e-05
Orai1	0.663169	3.87056e-05	0.000590243
Pdp2	0.663097	0.0190642	0.0725963
Mpc2	0.662238	0.000252329	0.00265187
Serhl	0.662228	0.000721845	0.00607676
Hadhb	0.662159	4.55654e-06	0.000101052
Snx15	0.662021	0.000131793	0.00159078
Timm13	0.661067	6.45061e-05	0.000889215
Lamtor2	0.660706	2.45069e-05	0.000401952
Pcbd2	0.660282	0.00528718	0.0281324
Macrod1	0.659914	1.42792e-05	0.000260627
Ttll1	0.659785	0.020184	0.0756386
Gm10638	0.659422	0.0487258	0.144973
Cela2a	0.659297	0.00773618	0.0371391
Ptcd2	0.659055	1.77024e-05	0.000307641
Tmem147	0.658939	0.000130668	0.00158182
Trpc3	0.658779	0.0045865	0.025492
A330094K24Rik	0.658106	0.0320895	0.10729
Cd82	0.657655	0.00197575	0.0133067
Ctu2	0.657572	0.00144795	0.0105004
Tle5	0.657006	3.41669e-07	1.16961e-05
Prkar1b	0.656702	0.0180967	0.0698305
Nubp1	0.656328	0.00310209	0.019056
Cpq	0.655648	0.00259171	0.0164855
Pnmal2	0.655646	0.00313003	0.0191705
Hykk	0.655364	0.0407246	0.127627
Wdr83	0.655287	0.00159627	0.0112992
Alas1	0.655136	0.00834355	0.0393046
Dym	0.655019	0.00152069	0.010873
Endou	0.654943	0.0314048	0.105708
Fam169a	0.654859	0.0282304	0.0979162
Flnc	0.654457	0.00557116	0.0292031
Tmem109	0.654031	2.04391e-06	5.14878e-05
Mypop	0.653948	0.00821582	0.0388761
Bcl2l12	0.653924	0.000842808	0.00682662
Lsamp	0.653648	0.0340936	0.112287
Ndufs2	0.653626	1.23414e-05	0.000231665
Gstp1	0.653434	1.55022e-05	0.000277727
Eipr1	0.65327	0.00140525	0.0102596
Efemp2	0.653098	0.0175662	0.0684603
Fgfrl1	0.652848	4.30876e-06	9.65959e-05
Cystm1	0.652742	1.57536e-06	4.14568e-05
Gsto1	0.652278	0.000228942	0.00245738
Tmem250-ps	0.652179	4.47249e-06	9.95898e-05
3110040N11Rik	0.651598	0.00149526	0.0107362
Mterf1a	0.651354	0.0360941	0.116916
Dtd1	0.650403	0.0015344	0.01096
Polr2f	0.650333	8.18612e-05	0.00107884
Aprt	0.65002	6.1994e-05	0.000863593
Thyn1	0.649676	0.0342857	0.112628
Hexim2	0.649584	0.024663	0.0881966
Nfe2l1	0.649524	7.87559e-06	0.00015964
Sf3a2	0.649213	0.000988741	0.00773553
Gsg1l	0.649185	0.0402934	0.126709
Eri3	0.64911	0.000446724	0.0042192
Eef1d	0.648967	0.000334286	0.00334489
Txnrd2	0.648759	3.90497e-05	0.000594392
Tbcc	0.648458	0.00430982	0.0243367
Ocel1	0.648284	0.000515978	0.00472455
Fgf5	0.648212	0.0264994	NA
Skp1a	0.647096	7.0409e-06	0.000145037
Gprasp2	0.647055	0.0222243	0.0815254
Mrpl36	0.646411	0.00017115	0.00195431
Vegfb	0.645909	7.54445e-05	0.00101206
Rbm42	0.645819	2.25183e-05	0.000375685
Aimp2	0.6457	5.34943e-06	0.000114334
AU040320	0.645605	0.00165851	0.0116259
Irx5	0.6456	0.0025367	0.0162293
Htra4	0.644477	0.0197846	0.0744968
Afmid	0.644406	0.000162676	0.00188494
Man2b2	0.644118	0.000197255	0.00217638
Mgat3	0.643882	0.046852	0.141456
Hhex	0.643309	0.00940986	0.0429733
Mmp23	0.643257	0.0249741	0.0891737
Bola3	0.643151	0.00301907	0.0186293
Islr	0.64303	0.0420737	0.130565
Ndufb7	0.64286	2.59489e-05	0.00042308
C330018D20Rik	0.642795	0.00238537	0.015459
Glb1	0.642636	0.000844018	0.00682662
Tnfsf12	0.642294	0.000351607	0.0034823
Ndufs6	0.641575	2.26632e-05	0.000377096
Rrp12	0.64146	0.00312689	0.0191645
Dnaja4	0.641382	0.00149474	0.0107362
Abhd14b	0.64059	0.0003452	0.00343195
Apex2	0.640435	0.0235729	0.0855104
Tars2	0.639602	6.12884e-05	0.000856273
Mrps18a	0.639507	1.15574e-05	0.000219951
Plbd1	0.6395	0.00173806	0.0120749
Snf8	0.638169	6.20134e-05	0.000863593
Ndufs5-ps	0.638027	0.0396029	0.125151
Fez2	0.637633	0.000810676	0.00662514
Lrrc27	0.637549	0.0147058	0.0598091
Uchl3	0.637299	0.000110725	0.00138752
Kcng2	0.637268	0.00172923	0.0120288
Myct1	0.637129	0.00779761	0.0373687
Gm9780	0.636226	0.0393401	0.124542
Habp2	0.635229	0.0229747	0.0839051
Nipa1	0.635204	0.0457974	0.139016
Coa3	0.635132	0.00112373	0.00855397
Zswim7	0.634539	0.00184768	0.0126239
Ormdl1	0.634175	0.0038915	0.0225535
Il16	0.633786	0.0412284	0.128814
Spata33	0.633605	0.0352767	0.115033
Myl3	0.633267	3.84386e-05	0.000586714
Gm1968	0.633128	0.00810507	0.0384734
Lsm4	0.633044	0.000235661	0.00252003
Ube2l3	0.632669	6.48695e-06	0.000134974
Vamp5	0.632468	0.00292715	0.0181722
Nme3	0.6319	0.000151039	0.00176748
Myom3	0.631488	0.0369971	0.119112
Hspa2	0.630897	0.00227855	0.0149132
Crabp1	0.630881	0.0482734	0.144139
Tbc1d30	0.63069	0.0342722	0.112625
Dguok	0.630494	0.0048968	0.0266746
Lrrc14	0.629111	0.000663475	0.00571663
Rapsn	0.628789	0.018656	0.0714209
Cox14	0.628636	4.59039e-05	0.000680516
Mllt11	0.628428	0.0100632	0.0452311
Rps13	0.628272	7.46536e-05	0.00100308
Crtap	0.628246	0.0298046	0.101796
Ndufs8	0.627704	0.000179345	0.00202131
Pqbp1	0.627236	3.04993e-05	0.000485474
Eno3	0.627024	0.00208171	0.0138893
Adrb1	0.626868	0.00343059	0.0205015
Hbb-bh1	0.62678	0.0290095	NA
Grhl2	0.626481	0.0196109	0.074012
Swsap1	0.626373	0.00591716	0.0307216
Akr1b10	0.626285	0.0028404	0.0177458
Pecr	0.626182	0.000153166	0.00178856
Kif1a	0.626008	0.00291278	0.0180958
Trim45	0.625948	0.00315878	0.0192783
Serpinb6a	0.62588	2.809e-06	6.76622e-05
Ces1d	0.625819	0.00248871	0.0160155
Hyi	0.625542	0.0120224	0.0515264
Thnsl2	0.625327	0.0179384	0.0694796
Parp3	0.625154	0.00677065	0.0336696
Entpd5	0.624949	0.00499127	0.0270552
Timm22	0.624784	0.00452842	0.0252856
Plcg2	0.624473	0.0413256	0.12902
Alkbh6	0.62362	0.000462125	0.00433488
Cars2	0.623414	0.000789768	0.00650908
Tufm	0.623334	0.00131981	0.00976978
Klhl36	0.623172	0.00799345	0.0380531
Akip1	0.623035	0.00435755	0.0245559
Sting1	0.623032	0.0381134	0.121615
Meis3	0.622939	0.00155656	0.0110799
Cyb5r3	0.622464	3.9108e-07	1.3036e-05
Vars2	0.62246	0.0038338	0.0222974
Pter	0.621875	0.0116066	0.0501517
Phb	0.621247	4.67024e-05	0.000687412
Commd9	0.621082	0.00388223	0.0225156
Zc3h8	0.62103	0.00840203	0.0395192
Flad1	0.620998	8.99088e-07	2.64438e-05
S100a6	0.619914	0.00330421	0.0199559
Mcat	0.619697	6.30925e-05	0.0008749
Cuta	0.619663	0.000329345	0.00330145
Dbi	0.619411	0.000815768	0.00665686
Ggct	0.618995	0.00379614	0.0221486
Pepd	0.618921	0.000189787	0.00211873
Stoml1	0.618471	0.00190462	0.0129273
Tle6	0.61838	0.0327024	0.108876
Hps6	0.61823	0.0069633	0.0343276
H2bc4	0.617692	0.00337591	0.0202628
Cisd1	0.61734	3.61664e-05	0.000560324
Lipt1	0.617248	0.0135707	0.0562897
Ctsb	0.616782	0.00298537	0.0184605
Ccdc9b	0.616701	0.0244381	0.0877729
Gnb5	0.616166	0.000246147	0.00259592
Sfrp5	0.615289	0.0456947	0.138928
2210016L21Rik	0.614999	0.000373405	0.00366737
Gltp	0.614784	4.63225e-05	0.00068304
Josd2	0.614727	0.00776425	0.0372305
Zbtb45	0.614347	0.000838958	0.00680571
Stmn2	0.614277	0.0407602	0.12769
Apool	0.612733	0.00343218	0.0205036
P4ha2	0.612643	2.6243e-05	0.00042661
Adi1	0.612469	0.00183268	0.012572
Cdk10	0.612251	0.000793133	0.00652265
Dhrs13	0.611875	0.0125722	0.0533868
Cadm4	0.611778	0.000715834	0.00603899
Nudt18	0.611645	0.0197963	0.074524
Cdh9	0.611577	0.0107656	0.0474952
Hibch	0.611529	0.00635467	0.0322126
Sac3d1	0.611458	0.0266725	0.0937571
Cfap410	0.611292	0.00168725	0.0117865
Rnd2	0.611081	0.0187903	0.0717685
Sfxn4	0.610833	0.00467264	0.0258633
9430065F17Rik	0.610358	0.0117983	NA
Cmas	0.610214	0.000374532	0.00367625
Eefsec	0.610209	0.00939258	0.0429182
Ndufa12	0.60881	0.000231755	0.00248309
Znrd1as	0.608633	0.0176283	0.0686331
Lpcat4	0.608577	0.0241424	0.0870711
Ndufs7	0.608413	2.40844e-05	0.0003966
Art4	0.608232	0.0481697	0.143933
Leo1	0.608125	0.0023783	0.0154192
Fitm1	0.607739	0.0225924	0.0826551
Atic	0.607588	0.000495269	0.00457812
Zfp2	0.607561	0.00455175	0.0253815
Hfe	0.607527	0.000148584	0.0017437
Mrpl4	0.607087	2.25802e-05	0.000376337
Spint2	0.606467	0.00062914	0.00548959
Cox5a	0.606422	0.000529119	0.00481282
Bnc2	0.605232	0.0463095	0.140435
Edf1	0.605196	0.00044413	0.00419915
Arhgef10l	0.605167	0.000643476	0.00558808
Hadha	0.604709	0.000214632	0.0023253
Eef1g	0.604559	2.90961e-05	0.00046565
Cdipt	0.604511	0.00183475	0.012572
Acadm	0.603565	4.55739e-08	2.12421e-06
Phyhip	0.603557	0.0479988	0.143595
Emc9	0.603451	0.00151569	0.0108498
Fam234b	0.603121	0.00140385	0.0102585
Ppa2	0.60292	0.000145763	0.00172038
Abhd14a	0.602745	0.00317203	0.0193202
Wdr18	0.602568	0.000167326	0.00191781
Acot8	0.602253	0.00147135	0.01062
2310040G24Rik	0.602116	0.0135982	0.0563321
Mtg1	0.601892	0.00156158	0.0110965
Fabp3	0.601767	0.0209619	0.0778814
Fn3k	0.601691	0.0457718	0.139016
Higd2a	0.601633	9.44376e-05	0.00121451
Clpp	0.600805	0.000284	0.00292509
Hmgcl	0.600654	2.99089e-05	0.00047727
Ndufa13	0.600517	6.32984e-05	0.00087693
1110038F14Rik	0.599782	0.000958135	0.00754257
Yif1a	0.599205	0.000130489	0.00158182
Dtnbp1	0.59916	0.000410533	0.00393367
Rcn3	0.599009	0.0292469	0.100424
Ubl7	0.598074	0.000192305	0.00213817
Aldh2	0.597586	0.000750423	0.00625762
2610044O15Rik8	0.597268	0.00421303	0.0239294
Tuba4a	0.597198	0.0171249	0.0670849
Slc25a20	0.597185	0.00424545	0.0240473
Fam189a2	0.596717	0.000397876	0.00384815
Ankdd1b	0.596273	0.0409813	0.128237
Trappc6a	0.595236	0.039793	0.125446
Pigs	0.595163	5.61376e-05	0.000794401
Mrpl51	0.595146	1.56241e-05	0.000279608
Psmb5	0.595112	0.000246219	0.00259592
Rpl3l	0.594909	0.00105555	0.00815572
Spag7	0.594796	0.00118145	0.00890946
Arhgdib	0.594225	0.0246397	0.0881535
Ptpn3	0.593637	0.000166124	0.00191147
P2ry1	0.593587	0.00594075	0.0308053
2310061I04Rik	0.593216	5.54253e-05	0.00078702
Tgfbr3l	0.592541	0.028152	0.0977089
S1pr3	0.592536	0.0464909	0.140726
Cacna2d2	0.591873	0.0127957	0.0539419
Mfsd7a	0.591283	0.0231933	0.0844975
Adck5	0.591239	0.000994518	0.00775865
Myg1	0.591189	0.000536865	0.00485651
Cox8b	0.59106	0.00138921	0.0101823
Rhbdd2	0.590438	0.00159622	0.0112992
Parp16	0.590329	0.00651541	0.0327857
Stradb	0.590278	1.82648e-05	0.00031524
H2bc8	0.590237	0.0167503	0.0660092
Tspan7	0.590008	0.000317029	0.00320526
Mtres1	0.589937	0.000467562	0.0043685
Lin37	0.589799	0.0071254	0.0348973
Glrx5	0.589422	0.000366174	0.00360494
Agpat1	0.589388	5.18188e-05	0.000747387
Rpusd1	0.589132	0.00110721	0.00845394
Nicn1	0.58847	0.000108284	0.00136596
Pard6a	0.588405	0.00523238	0.027956
Taldo1	0.588269	7.53699e-06	0.000153531
Uqcr11	0.588081	0.000163112	0.00188732
Nudt16	0.587795	0.0120208	0.0515264
Mrpl44	0.587699	0.000239761	0.00254737
Nsun4	0.586635	0.00742923	0.036128
Mrps18b	0.586394	0.000509793	0.00468091
Mrpl34	0.586386	0.00534798	0.0283845
Pfdn6	0.584811	0.000494928	0.00457753
Gm5294	0.584672	0.013468	NA
Jpt1	0.584305	6.91022e-06	0.000142523
Qdpr	0.583866	0.000165391	0.00190569
Rplp2	0.583762	0.000534156	0.00484262
Manbal	0.583207	0.00121305	0.00909784
Akr1b3	0.582992	0.0136668	0.056548
Mrpl13	0.582486	0.00284372	0.0177531
D3Ertd751e	0.582473	0.0119629	0.0513762
B3galt6	0.582139	0.0320308	0.107203
Mrpl27	0.582137	0.00144404	0.0104778
Naa80	0.581382	0.00106266	0.00819723
Hmga1b	0.580451	0.0172309	0.0674519
Apip	0.579999	0.000151459	0.00177114
Mrpl2	0.579722	9.2054e-05	0.00118975
Rdh5	0.5797	0.00900262	0.0415738
Zfp691	0.579653	0.000213431	0.0023138
Znhit1	0.579634	0.000677456	0.00581281
Scamp4	0.57911	0.00253263	0.0162096
Clec10a	0.579021	0.00180372	0.0124369
Gatb	0.578209	0.000638041	0.00555257
Hnmt	0.578004	0.00331609	0.019991
Ndufa5	0.577912	9.03496e-05	0.00117199
C030006K11Rik	0.577732	6.37249e-05	0.000882099
Gmppb	0.577609	0.0114794	0.0497645
Fam162a	0.577348	0.000996093	0.00776726
Pnkp	0.577219	0.000559655	0.00502411
Ndufaf1	0.576788	0.00249689	0.0160494
Adamtsl5	0.576663	0.00807303	0.0383863
Rnf5	0.576654	5.1372e-05	0.000743596
Cnn2	0.576417	0.00663905	0.033237
Sgca	0.57607	0.000205597	0.0022441
Wdr53	0.57584	0.00472402	0.0260603
9130023H24Rik	0.575766	0.0491647	0.145929
Letm1	0.575745	0.0030585	0.0188584
Stap2	0.575647	0.000797008	0.0065361
Prdx1	0.575519	0.000454884	0.00428262
Mrps16	0.575101	0.00112335	0.00855397
1110008P14Rik	0.575071	0.000256009	0.00268541
Zswim1	0.574688	0.00237571	0.0154085
Mxra7	0.574618	0.0467507	0.141254
Wrap53	0.574363	0.00316366	0.0192896
Dnal4	0.574091	0.00124789	0.00932528
Tmx2	0.573638	0.0134916	0.056031
Grap	0.573501	0.0399517	0.125826
Slc22a2	0.573305	0.0155824	NA
Riox2	0.57292	0.00150707	0.0108069
Cradd	0.572632	0.0217027	0.080057
Tmem101	0.57263	0.00752599	0.0364482
Pstk	0.572491	0.00354338	0.021041
Fdps	0.572408	0.00242478	0.0156468
Mov10l1	0.571864	0.0233798	0.0850267
Prelp	0.571631	0.00315691	0.0192783
1700120C14Rik	0.571615	0.0363865	0.117583
Mrpl17	0.571604	0.000885797	0.00709842
Gtf3c6	0.571597	0.00907897	0.0418252
Neil1	0.571508	0.0265071	0.093335
Mrpl38	0.571496	4.80018e-05	0.000703401
Bcl7b	0.570986	0.00464619	0.0257399
Ostm1	0.570347	0.00235126	0.015292
Mrpl41	0.570153	0.00054698	0.00492603
Mrps11	0.570077	0.0013435	0.00989635
Ap1s2	0.569539	0.0127247	0.053801
Arpc5l	0.568678	0.000896794	0.0071622
Sncb	0.568551	0.00883922	0.0410374
Mrpl55	0.568527	0.000223909	0.00241155
Fntb	0.568492	0.000908392	0.00723788
Setmar	0.568487	0.0349808	0.114407
C130046K22Rik	0.567914	0.014963	0.0605863
Noa1	0.567643	0.000424403	0.00405012
Mks1	0.567627	0.0408066	0.127787
Lpar6	0.567463	0.028886	0.0995031
Gcsh	0.567129	0.0100953	0.0452888
Fuz	0.567049	0.0171976	0.0673377
Crip2	0.566878	0.000135644	0.00162654
Ubald1	0.566738	0.00254496	0.016273
Hikeshi	0.566195	0.0176978	0.068855
Marchf9	0.565965	0.00873843	0.040707
Tsr2	0.56593	0.00123051	0.00921211
Inka1	0.565713	0.0482283	0.14403
Tmem205	0.56561	0.0158348	0.0632352
Mipep	0.56554	5.4265e-06	0.000115831
Dapk2	0.565018	0.0128156	0.0539609
Clybl	0.564514	0.00490866	0.0267226
Bola1	0.564466	0.00572038	0.0298974
Crhr2	0.56443	0.0340483	0.112202
Gapdh	0.5643	9.4725e-06	0.000186957
Kctd13	0.564028	0.00971529	0.0440149
Nt5m	0.562686	0.00489141	0.026654
Psmb2	0.562221	6.56166e-05	0.000900728
Cog7	0.562097	0.000763332	0.00634188
Dad1	0.56203	0.000324846	0.00327026
Hspd1	0.561675	0.0363463	0.117505
Yipf3	0.561396	0.000142585	0.00169377
Hscb	0.561267	0.00532767	0.0283113
Rap1gap	0.561232	0.0334339	0.110771
Magee1	0.560779	0.0281833	0.0977765
2900076A07Rik	0.560234	0.00071894	0.00606158
Uqcc3	0.559779	0.00577819	0.0301614
Uqcrfs1	0.55975	0.00127022	0.00945785
Tmem107	0.559668	0.0183283	0.0704769
Coq9	0.559588	0.000512498	0.00469789
Smagp	0.559472	0.0200992	0.0754233
Abhd11	0.559273	0.000358539	0.00353609
Igfbp4	0.559199	0.00177888	0.0123171
Rtn4ip1	0.559194	0.0279977	0.097296
Ube2m	0.559169	6.73229e-05	0.000921515
Eps8l2	0.558173	0.0471887	0.142129
Nudt9	0.558102	0.000540509	0.0048761
H2az2	0.557944	0.000777419	0.00642978
Selenow	0.557835	0.00147085	0.01062
Fis1	0.55747	0.000289682	0.00296327
Vps28	0.557345	0.000166317	0.00191158
Rab4a	0.557147	0.00134569	0.00990362
Prg4	0.557114	0.0490996	0.145788
Pigyl	0.556582	0.0016418	0.0115373
Kctd1	0.556523	0.00617197	0.0315813
Smarcb1	0.556502	0.0261111	0.092374
Trim40	0.556496	0.0167726	NA
Tbc1d7	0.556496	0.00230007	0.0150301
Pgap2	0.556219	0.0318309	0.106738
Kcna7	0.55598	0.00790199	0.0376938
Fam102a	0.555904	0.010957	0.0481594
Rhbdd3	0.555776	0.00086057	0.00692316
Mdk	0.555189	0.0390472	0.123852
Uap1l1	0.55499	0.0112891	0.0491217
Aim2	0.554876	0.0312538	0.105414
Nat9	0.554767	0.0196638	0.0741492
Ogfod2	0.554654	0.00681429	0.0338458
Tomm6	0.554543	0.00340039	0.0203801
Zc3hc1	0.554029	0.00343018	0.0205015
Aldh1b1	0.553881	0.00658778	0.0330781
Elob	0.553862	7.72272e-05	0.00102928
Gng5-ps	0.553695	0.00140514	0.0102596
Itga7	0.552474	0.00509041	0.0274393
Ppil1	0.552159	0.00555182	0.0291457
Apeh	0.551732	0.000750718	0.00625762
Ndufb8	0.551645	0.00045023	0.00424502
Anapc13	0.551424	0.000645937	0.0056065
Nkiras1	0.5512	0.0155266	0.0623178
Tpm1	0.550756	6.76754e-05	0.000922085
Ufsp1	0.550687	0.00981385	0.0443518
Sdhb	0.550648	3.08042e-05	0.00048919
Mier2	0.550167	0.000443178	0.00419292
Lgi3	0.550113	0.0417617	0.130027
Lsm7	0.549809	0.00196085	0.0132327
Fam234a	0.549801	1.03411e-05	0.000200032
Ube2r2	0.549082	8.06775e-05	0.00107008
Nmnat1	0.548753	0.00416572	0.0237097
Thg1l	0.54873	0.0271662	0.0950674
Tril	0.548537	0.0176363	0.0686479
Vac14	0.54848	0.000650358	0.00563895
Ech1	0.547977	0.0128133	0.0539609
Kptn	0.547917	0.0115809	0.0500746
Smdt1	0.54789	0.000455741	0.00428474
Bin1	0.547861	0.0273096	0.0954423
Nmnat3	0.547627	0.0254436	0.0905562
Mreg	0.547623	0.00727182	0.0354894
Ypel5	0.547489	0.00433422	0.0244411
Gorasp1	0.54673	0.00573372	0.0299482
Mapkapk5	0.546699	5.51639e-05	0.000785123
Ndufs4	0.546503	0.000509722	0.00468091
Cyp4f17	0.545759	0.0189343	0.0722349
Acadvl	0.545743	0.000140309	0.00167081
Bambi	0.545215	0.0263727	0.0929925
Coa4	0.545168	0.0116314	0.0502044
Pcca	0.545007	8.50183e-05	0.00111333
Vgll3	0.544811	0.0470091	0.141794
Dexi	0.544498	0.00718437	0.0351548
Fdx2	0.544175	0.0155788	0.0624666
Ring1	0.544101	0.00455401	0.0253855
Fuom	0.543686	0.000992786	0.0077488
Ivd	0.543611	0.0133982	0.055723
Vps45	0.543328	0.0453324	0.138158
Pik3ip1	0.543202	0.0205366	0.0766482
Bcl7c	0.543167	0.0139795	0.0575361
Oaz1	0.542862	0.0247553	0.0884883
Wdr12	0.542153	0.00676528	0.033653
Adprh	0.541972	0.00193739	0.0131227
Ppt2	0.541478	0.000128441	0.00156146
Sox4	0.541414	0.0170547	0.0668416
Dars2	0.541338	0.0175001	0.0682468
Ntpcr	0.541259	0.0202762	0.0758976
Cct3	0.54104	0.00808461	0.0384035
Pagr1a	0.540268	0.000264166	0.00275173
Mrpl45	0.539109	0.00102069	0.0079179
Pdf	0.538995	0.00025078	0.00263895
Atp5d	0.538809	0.000508164	0.00467375
Bcam	0.538761	5.75047e-05	0.000810963
Casp1	0.538656	0.0232924	0.084765
Npepl1	0.53774	5.51965e-05	0.000785123
Rpl28	0.537563	0.00186267	0.0126843
Phyh	0.537465	0.000168391	0.0019268
Pxmp4	0.536534	0.00079502	0.00652324
Lpcat1	0.536327	0.0184252	0.0707946
Mus81	0.53627	0.000931357	0.00738462
Emc10	0.536039	0.0019823	0.0133339
Fkbp4	0.535705	0.0096882	0.0439404
Tgfb2	0.535349	0.0123611	0.0526614
Tomm40l	0.535055	0.00761984	0.0367731
Rpp21	0.534658	0.00250363	0.0160687
Zfpl1	0.534583	0.00447666	0.0250644
Prkcsh	0.53331	5.27514e-05	0.000757527
Phf21b	0.533194	0.0440434	0.135173
Pbdc1	0.532569	0.00931198	0.0426207
Mrpl54	0.531778	0.00125319	0.00936062
Washc3	0.53094	0.00193822	0.013123
Gm36117	0.530938	0.00673441	0.0335703
Rnaseh2c	0.530425	0.00146031	0.0105727
Psmd14	0.530368	0.00507153	0.0273632
Psap	0.529945	7.61593e-05	0.00101999
Tcea3	0.529726	0.0264409	0.0931416
Creg1	0.529559	0.00104448	0.00808345
Yars2	0.529557	0.00185571	0.0126526
Bsg	0.52911	0.0035568	0.0210954
Rpp38	0.528647	0.0313848	0.105705
Mrps33	0.528255	0.00216544	0.0143205
Mrps10	0.5275	0.00247989	0.0159712
Ccdc28a	0.526915	0.0440601	0.135179
2310033P09Rik	0.52679	0.0135636	0.0562877
Ache	0.52674	0.0259494	0.0919142
Ppp1r14b	0.526381	0.0193626	0.0734442
Sgf29	0.526365	0.00750469	0.0363949
Def8	0.526297	0.00157186	0.0111647
Cyc1	0.526126	0.00154355	0.011011
Dynll2	0.525	8.67763e-05	0.00113366
Tmem246	0.524748	3.97726e-05	0.000603169
D330023K18Rik	0.524503	0.0446834	0.136558
Mid1	0.524384	0.0138188	0.0570313
Zfp72	0.524155	0.028824	0.0993431
Tmsb4x	0.523888	0.049688	0.147133
Btd	0.52388	0.0169589	0.0666086
Slc25a19	0.523854	0.00889028	0.0411934
Sec61b	0.523726	0.0453598	0.138202
Bbs5	0.523332	0.0318977	0.106885
Chchd6	0.522774	0.00385898	0.0224201
Slc22a17	0.522667	0.00607771	0.03126
Tmem242	0.522558	0.00149178	0.0107205
Lman2l	0.522304	0.00641476	0.0324375
Ap5s1	0.521374	0.000460883	0.00432815
Cnih1	0.521102	0.0052094	0.0278713
Tst	0.521021	0.00579566	0.030232
Sdhaf1	0.520961	0.00376254	0.0220149
Mrpl57	0.520836	0.000744704	0.00622961
Fam53b	0.520696	0.0194133	0.0735344
Atf5	0.520543	0.00648192	0.032657
Lactb	0.520253	0.034964	0.114407
Sem1	0.519882	0.000391613	0.00379598
Saysd1	0.519244	0.037688	0.120673
Babam1	0.518886	0.000128513	0.00156146
Frs3	0.518224	0.00834227	0.0393046
Cdk5	0.518138	0.00183982	0.0125963
C1qtnf12	0.517861	0.0189612	0.0723042
Sgsh	0.517748	0.0231785	0.0844622
Ctla2a	0.517425	0.0069763	0.0343506
Arsa	0.516185	0.00548933	0.0289004
Hoxb7	0.51618	0.0250558	NA
Esr2	0.516147	0.0250661	NA
2310034O05Rik	0.516117	0.0250758	NA
Pisd	0.515995	0.00154821	0.0110347
Psmg3	0.515753	0.0205381	0.0766482
Pdss2	0.515499	0.039267	0.124351
Gstm7	0.515446	0.0093851	0.0428959
Naa10	0.515322	0.000602487	0.00532746
Uqcr10	0.515216	0.000354507	0.00350261
Pycr2	0.515197	0.00357058	0.0211542
Ndufaf3	0.515153	0.0245929	0.0880911
Hes1	0.514591	0.00755707	0.0365521
Flot1	0.513982	0.00183329	0.012572
Nrap	0.513865	0.00807508	0.0383863
Me2	0.513795	0.00325917	0.0197417
Ubac2	0.513677	6.74249e-05	0.000921715
Ptdss1	0.513415	0.00865168	0.0404142
Tsen34	0.512716	0.000285391	0.0029321
Usp5	0.512532	0.000147483	0.00173448
Med24	0.512354	0.00436381	0.0245811
Hspbp1	0.512158	0.00200685	0.0134716
U2af1l4	0.51181	0.000391435	0.00379598
Tsc22d4	0.51159	0.0440499	0.135173
Cdk2ap2	0.511458	0.00428082	0.0242144
Pdp1	0.511382	0.0301479	0.102607
Apex1	0.511372	0.0141277	0.0579579
Osbpl7	0.51134	0.00416807	0.0237149
3110082I17Rik	0.511309	0.045081	0.137518
Vgll2	0.511099	0.0170042	0.0667228
Gys1	0.511084	0.000631489	0.00550419
Rpp25l	0.511002	0.00363528	0.0214375
Tmed9	0.510953	0.000498613	0.00460208
Scly	0.510857	0.0177238	0.0689122
Cox5b	0.510673	0.0195303	0.0738596
Septin9	0.510472	0.0190092	0.0724536
Rab29	0.509711	0.0348415	0.11411
Krtcap2	0.509517	0.00213067	0.014153
Mvk	0.509466	0.028949	0.0996367
Syngr4	0.509326	0.0236401	NA
Hint2	0.509002	0.00316467	0.0192896
Pin4	0.508817	0.0167141	0.0659137
Daglb	0.508785	0.00120285	0.00903372
Ppdpf	0.508704	0.00229217	0.0149845
Tada3	0.508524	0.000585807	0.00521035
Ndufb6	0.508412	0.000654166	0.00565072
Cpe	0.508379	0.0127501	0.0538187
Wdyhv1	0.508277	0.00257768	0.0164245
Rab20	0.508149	0.0425658	0.131696
Snrpd1	0.507978	0.0331458	0.110108
Mgp	0.507891	0.00456288	0.0254025
Tmem231	0.507855	0.0372959	0.119841
Commd7	0.507835	0.00213153	0.014153
Bcap31	0.507794	0.000134828	0.0016203
Mrps9	0.507511	0.00461618	0.0256109
Suclg1	0.507497	0.000108492	0.00136755
Bloc1s2	0.506873	0.00895208	0.04141
Tspan3	0.50684	0.000501947	0.0046243
Cdc42ep2	0.506665	0.0497043	0.147133
Rnf212b	0.506642	0.0398006	0.125446
Atp6v1f	0.506566	0.000771379	0.00638943
Ciao2a	0.506527	0.000144834	0.00171309
Lamtor4	0.506476	0.00180257	0.0124341
Nudt13	0.505747	0.00146636	0.0106065
Mrpl49	0.505311	0.00239078	0.0154879
Nubpl	0.505282	0.00117516	0.00886608
Ndufaf7	0.504937	0.0252962	0.09009
Tbl3	0.504822	0.000384182	0.00373982
Rhot2	0.50431	1.20342e-05	0.000227191
Rabep2	0.503665	0.0055716	0.0292031
Cep63	0.503629	0.00224212	0.01474
Plin5	0.503544	0.0151894	0.0612924
Map1lc3a	0.503383	0.000539334	0.00486817
Zscan2	0.503376	0.0242216	0.0872423
0610009B22Rik	0.503299	0.0112247	0.0489451
Abcb8	0.50301	0.00345701	0.0206263
Timm50	0.502962	0.000237231	0.00253518
Hadh	0.502954	1.78049e-05	0.000308543
Mpi	0.502942	0.00960478	0.0437063
Cox18	0.502589	0.029975	0.102184
Cdk18	0.502205	0.00109623	0.0083973
Btbd6	0.502052	0.00822681	0.0389009
Ctsa	0.50199	0.000114948	0.00142712
Prrg2	0.50144	0.00811762	0.0385108
Fmod	0.501438	0.0297834	0.101766
Vegfc	0.50143	0.0193957	0.0734967
Pop5	0.500923	0.00411355	0.0235101
Mrps14	0.500801	0.00287824	0.0179528
Thap3	0.500694	0.0166522	0.0657324
Aplp2	0.500683	0.000365468	0.00360228
Myl4	0.50065	0.0282935	0.0980144
Commd5	0.500629	0.0127329	0.0538088
Crat	0.500617	1.48206e-05	0.00026843
Rcc1l	0.500511	0.00231826	0.0151323
Gpatch4	0.500316	0.0209398	0.0778168
Trappc9	0.499968	0.000379121	0.00370653
Med28	0.499882	0.00197665	0.0133067
Sod1	0.49979	0.000492554	0.00455885
Ube2v1	0.499599	6.46245e-05	0.000889327
Ccdc12	0.499463	0.0121285	0.0518986
Ppif	0.49942	0.0130486	0.0546665
H2-Ke6	0.499302	0.00267339	0.0168923
Rp9	0.499274	0.00195425	0.0132098
Prmt2	0.499271	0.0457749	0.139016
Slc25a3	0.499183	9.13282e-05	0.00118189
Ppid	0.499117	0.00786548	0.0376066
Uqcrq	0.498917	0.00183354	0.012572
Hemk1	0.498869	0.0102153	0.0456541
Ndufv2	0.498619	0.000939807	0.00743141
Cd320	0.498619	0.00392661	0.0227171
Art1	0.498495	0.0409462	0.128175
Bcat2	0.498367	0.00970995	0.0440028
S100a16	0.498303	0.0267331	0.0939301
Rpl38	0.498127	0.0052119	0.0278757
Slc36a2	0.498045	0.0474971	0.142719
Ndufc2	0.498001	0.00236833	0.0153849
Mrpl21	0.497871	0.000586086	0.00521035
Irf2bp1	0.497434	0.0104684	0.0465073
Pacsin2	0.496753	0.000488567	0.00453069
Gm8615	0.496649	0.0293986	0.100701
Slc25a11	0.4963	0.0106734	0.0471896
Ppp1r35	0.495951	0.0217889	0.0803212
Gm5617	0.495819	0.0314415	0.105788
Cad	0.495693	0.0397788	0.125446
Gpn1	0.495378	0.0237604	0.0860695
Acaa2	0.495222	0.00120583	0.00905197
Dnase2a	0.494607	0.00273332	0.0172202
Jam3	0.494029	0.0369284	0.118962
Sdhc	0.493892	0.000527566	0.00480399
Ecm1	0.493852	0.0178822	0.0693428
Slc25a29	0.493815	0.0427854	0.132227
Acbd6	0.493578	0.00495718	0.0269146
Pold4	0.493203	0.0135575	0.0562764
Use1	0.492956	0.0415116	0.12943
Mybphl	0.492532	0.0262836	0.0927656
Apoo	0.492491	0.000840289	0.00680981
Isca2	0.492448	0.00526168	0.0280328
Eif1b	0.492153	0.00134341	0.00989635
Nupl2	0.491996	0.0350035	0.114459
Atpaf2	0.491972	0.0068458	0.0339308
Dmac2	0.491579	0.000513814	0.00470735
Ndufb2	0.491249	0.0288276	0.0993431
Enpp5	0.49118	0.00224979	0.0147659
Bckdk	0.490554	0.00115039	0.00871108
Gpr22	0.490164	0.045632	0.138814
Sigirr	0.490024	0.038157	0.121731
2310011J03Rik	0.489824	0.00478689	0.0262363
Atpsckmt	0.489794	0.00491818	0.0267557
Afg3l1	0.489701	0.00357198	0.021155
Plbd2	0.489699	0.00201727	0.0135304
Dusp23	0.489553	0.0355625	0.115713
Pex6	0.489501	0.000942181	0.00743488
Psma5	0.489319	0.00176831	0.0122542
Chst12	0.489232	0.0243123	0.087474
Ap1b1	0.488847	0.000784315	0.00647384
Polr2h	0.488828	0.0211446	0.0784938
2010320M18Rik	0.488815	0.0244885	0.0878774
Mrps7	0.488769	0.00148054	0.010663
Cct7	0.488532	0.0389678	0.123696
Slc40a1	0.48823	0.0110597	0.0484817
Mettl22	0.488182	0.00195262	0.0132042
Coasy	0.488165	0.00403665	0.0231749
Tomm40	0.487947	0.00582831	0.0303558
Capns1	0.487869	0.000647399	0.00561624
Cox6b1	0.487701	0.00074491	0.00622961
Mrps25	0.487687	0.0256113	0.0910353
Zdhhc1	0.487642	0.000152484	0.00178186
AI413582	0.48744	0.0414732	0.129383
Timmdc1	0.487199	0.0139157	0.0573306
Uqcc1	0.48717	0.005356	0.0283845
Med10	0.487132	0.00710264	0.0348329
Cacybp	0.486976	0.0446169	0.136405
Jup	0.48653	0.000532534	0.0048348
1810058I24Rik	0.486384	0.0252577	0.0899918
Cand2	0.486223	0.0341355	0.112352
Ripply3	0.486124	0.02073	0.0772284
Sharpin	0.485713	0.00147928	0.010663
Smpx	0.485494	0.00255263	0.016306
Tcp10b	0.485209	0.0292881	NA
Arpc1a	0.48505	0.000685089	0.00585698
Nol6	0.484718	0.00439921	0.0246978
Dpm3	0.484354	0.0068812	0.0340449
Pfn2	0.484304	0.00893606	0.0413614
Hpf1	0.483932	0.0079901	0.0380481
Tpgs2	0.483668	0.0203774	0.0762075
B230118H07Rik	0.483548	0.0014876	0.0106999
Hagh	0.483426	0.00616419	0.0315671
Fam3c	0.483398	0.000797598	0.00653769
Tctex1d2	0.48313	0.0131749	0.0550206
Extl2	0.482807	0.0313405	0.10562
Nucb1	0.482648	0.00047552	0.00443496
Ctc1	0.482551	0.00844418	0.0396497
Trpm4	0.482551	0.0111579	0.0487577
Nif3l1	0.482508	0.00504335	0.0272569
P4ha1	0.482233	0.0355222	0.11563
Cep85	0.482046	0.013143	0.0549583
Srpk3	0.482029	0.0141757	0.0580826
Tmem104	0.481984	0.0109843	0.0482407
Scamp5	0.481391	0.0403638	0.126833
Prdx2	0.480205	0.000432942	0.00412207
Sh3glb2	0.480011	0.000615185	0.00540498
Fbxo46	0.479965	0.0147169	0.0598395
Ndufs3	0.479861	0.000200283	0.00220265
Ak4	0.479857	0.0276582	0.0964007
Pfkm	0.479633	0.00431355	0.0243412
Dph7	0.479502	0.0193229	0.0733443
Stom	0.479192	3.77178e-05	0.00057901
Dph2	0.47848	0.0183177	0.0704693
Lrrc42	0.478373	0.0226681	0.0828951
Slc6a19	0.477685	0.0333906	NA
Sprr2f	0.477547	0.0334463	NA
Mettl8	0.477292	0.0498932	0.147456
Trappc1	0.47725	0.00763577	0.0368285
Thoc6	0.477096	0.0120291	0.0515264
Mpst	0.476524	0.0123177	0.0524904
Lsm2	0.476275	0.0378423	0.120953
Vti1b	0.47622	0.00109248	0.00837632
Pdrg1	0.475658	0.0029571	0.0183291
Ndufb4	0.475654	0.000770128	0.00638227
Sparcl1	0.475589	0.027027	0.0947411
Mrps23	0.475421	0.00146614	0.0106065
Atp5g3	0.475386	0.000696948	0.00592679
Csnk2b	0.475309	0.00219024	0.0144556
Dpp3	0.475172	0.028082	0.0975254
Gyg	0.475024	0.000871254	0.00699553
Rps11	0.47498	0.00165863	0.0116259
Ppa1	0.474524	0.0195798	0.0739335
C1qbp	0.473347	0.0030716	0.0189039
Anapc2	0.473258	0.0011048	0.00844277
Smim26	0.473202	0.0112966	0.0491287
Rcan2	0.473115	0.00153875	0.0109863
Mrpl58	0.472404	0.00545165	0.0287387
Bloc1s4	0.472325	0.0140476	0.05773
Rab1b	0.472234	0.000124016	0.00151913
Nsmce3	0.471804	0.00639528	0.03236
Guk1	0.471632	0.0126108	0.0535007
Adssl1	0.471538	0.026848	0.0942337
Dmpk	0.470921	0.00100561	0.00782431
Tmem258	0.470859	0.0132577	0.0552353
Vcp	0.470295	0.000572378	0.00511328
Gemin7	0.469762	0.00677557	0.0336738
Mto1	0.469686	0.0112071	0.048894
Myh7b	0.469587	0.0498053	0.147279
Fars2	0.469475	0.00244827	0.015786
Dmap1	0.469255	0.0141026	0.0578982
Cope	0.469179	0.00237125	0.0153923
Zcrb1	0.469041	0.00209123	0.0139359
Txn2	0.468933	0.000391791	0.00379598
Asb10	0.468238	0.0188459	0.0719192
Card6	0.467784	0.0484862	0.144477
Dhrs7b	0.467722	0.00258704	0.0164684
Gstm4	0.467641	0.0121319	0.0518996
Ndufb4c	0.46722	0.00100359	0.00781463
Bpgm	0.467153	0.043117	0.133027
Tor4a	0.466561	0.00674062	0.0335911
Mmaa	0.466358	0.00895625	0.0414133
Riox1	0.46625	0.0159477	0.0635904
Adck1	0.466248	0.00071089	0.00600906
Dusp28	0.46624	0.00502602	0.0271899
Clasp1	0.466188	0.0419158	0.13032
Ndufv1	0.465915	0.00228279	0.014935
Gemin6	0.465852	0.0367055	0.118382
Acad12	0.465541	0.0112455	0.0489838
Atat1	0.465404	0.0428427	0.132361
Trappc5	0.46517	0.00675958	0.033645
Epdr1	0.464935	0.0032298	0.0196069
Gtf3c5	0.464846	0.00213026	0.014153
Zfp692	0.464809	0.0121546	0.0519562
Cyba	0.464808	0.00840545	0.0395241
Klhl22	0.464677	0.00355263	0.0210782
Bysl	0.464264	0.0141802	0.0580867
Rexo2	0.464246	0.00943993	0.0430988
Tmem88	0.463774	0.0428475	0.132361
Gm2a	0.463611	0.0188438	0.0719192
Mrpl43	0.463525	0.0015979	0.0113055
Farsb	0.463291	0.000674857	0.00579653
Pacsin3	0.463071	0.00682203	0.0338639
Cops8	0.462977	0.000287764	0.00294913
Prorsd1	0.462835	0.0200856	0.0753896
B330016D10Rik	0.462793	0.0356884	0.116034
Churc1	0.462757	0.00102044	0.0079179
Mtch1	0.462423	0.0011293	0.00857892
Ascc1	0.462243	0.0181732	0.0700767
Eid2b	0.461977	0.00724108	0.0353799
Yif1b	0.461664	0.0130504	0.0546665
Trpt1	0.461259	0.0242494	0.0873043
Ica1	0.460922	0.00264042	0.0167629
Ddx54	0.460828	0.000620212	0.00543752
Nme1	0.460681	0.0432064	0.13324
Ogdhl	0.460641	0.00468642	0.0259309
Asb13	0.460467	0.00406532	0.023299
2810006K23Rik	0.459512	0.0420032	0.130469
Atp5j2	0.459512	0.000748347	0.00624885
Polrmt	0.459448	0.0244369	0.0877729
Ctdnep1	0.459206	0.00212416	0.0141233
Mrps15	0.458889	0.00415778	0.0236809
Mrps17	0.458757	0.00262391	0.016671
Rras2	0.458669	0.00773565	0.0371391
Tmem268	0.458667	0.0186163	0.071302
Trmt12	0.458544	0.03193	0.10693
Dctn5	0.458081	0.00291287	0.0180958
LTO1	0.457617	0.0349809	0.114407
Irx4	0.457416	0.0296983	0.101538
Gm6644	0.457415	0.0265262	0.0933823
Ttc39c	0.456956	0.0265843	0.0935469
Rpf2	0.456883	0.0146337	0.0595893
Engase	0.456551	0.0123043	0.0524467
Ccdc124	0.456084	0.0244954	0.0878829
Mea1	0.455976	0.00766419	0.0369391
4930522O17Rik	0.455881	0.00893658	0.0413614
Ran	0.455855	0.00130289	0.00967926
Ptpa	0.455843	0.0060267	0.0311628
Orai3	0.455651	0.00239299	0.0154927
Tmcc2	0.455566	0.00765522	0.0369115
Exosc4	0.455433	0.00264365	0.016771
Uros	0.455348	0.0244586	0.0878082
Fzr1	0.45517	0.000675453	0.00579863
Rcn2	0.4551	0.000628274	0.00548493
Tfpt	0.454966	0.029968	0.102184
Trmt112	0.454336	0.0220198	0.0809733
[truncated: 3,611 more rows]

## Sheet: Sheet2
Common upregulated genes between BubR1H/H hearts and aged hearts	Common downregulated genes between BubR1H/H hearts and aged hearts
Cdkn2b	Ncor2
Gdf15	Zfp445
Ostn	Pdgfra
Crabp1	Pcp4
Igfbp2	Dpep1
Crlf1	Rbm4b
Mypop	Scara5
Sprr1a	Ms4a4d
Rab3b	Csrnp1
Gchfr	Asxl1
Cst6	Mtmr3
Capg	Ubr5
Pdlim7	Rgs2
Vgll2	Tob2
Cdkn2a	Adh1
Cldn5	Adhfe1
Rnd1	Svil
Ass1	Timp4
Acta1	Myom2
Nppb	Ccdc141
Atf5	Dop1a
Ccl8	Mlf1
Fxyd6	Rnase4
Ltb	Pcnt
Serpine2	Arfgef2
Crlf2	Med13
Znrd2	Lgr6
Clu	Apc
Rps28	Baz2a
Meox1	Atp11c
Rnasek	Zfp704
Tmem254a	Dcaf1
Fndc10	Zmym5
Sh3bgrl3	Garem1
Frzb	Pigr
Atox1	Ifi207
Gck	Epcam
Tpgs1	Prickle2
AI413582	Klf12
Comtd1	Tspan1
Eno1	Zfp81
Ankrd23	Ahctf1
Tspan17	Muc13
Bcl7c	Vav2
Mif	Dnmt3a
Mt3	Tln2
Ecm1	Adap2
Scn1b	Pcdhgb8
Pih1d1	Lrig2
S100a6	Cyp3a13
Hlx	Socs7
Tmem160	Usp54
Nubp1	Sned1
Mfge8	Coq10b
Smagp	Gabbr1
Akr1b8	Cds2
Uap1l1	Dtna
Selenow	Dcn
Cox6b2	Bcl2l2
Rpl38	Sult1a1
Map6	Ccrl2
Rrp12	Mylk3
Afmid	Ak3
Tnfrsf26	Car4
Fetub
Cd19
Pcsk4
Fxyd1
Snx32
Egfl7
Ache
Cd7
Klk14
Ctla2a
Ppp1r35
Lsm4
Sigirr
Hspb1
Rcan1
Yif1b
Prxl2b
Foxs1
Rpl28
Pold4
Dap
Sigirr
Hspb1
Rcan1
Yif1b
Prxl2b
Foxs1
Rpl28
Pold4
Dap
Ap1s1
Mospd3
Pcolce
Trappc6a
Arpc4
Mrpl54
Nudt18
Tmem88
Ptpa
Dad1
Romo1
Plod3
Bgn
Fzd9
Hypk
Snapc2
Npdc1
Morn2
Use1
Hmga1b
Abi3
Nudt16
Ocel1
Chpf
Nat9
Nol12
Pycr2
Cib1
Cltb
AU021092
Jpt1
Dpm2
Elob
Bambi
Dnase2a
Rplp2
Mbd3
Polr2l
Prrg2
Ubald1
Rabep2
Aldh16a1
Banf1
Exosc4
Bop1
Snf8
Cox19
Atp6v1f
Zfpl1
Vamp5
Tomm6
Thoc6
Hexa
Alg1
Dact3
Rps11
Glmp
Tmem107
Znhit2
Prr13
Mtch1
Pdlim1
Gemin7
Sars
Trmt112
Mrpl33
Myl12b
Cops9
Orai1
Rps19bp1
Rps4l
Akip1
Mfsd5
Chchd5
Cystm1
Mrpl17
Rtl8b
Mtln
Rtl8a
Scly
Scamp2
Nagpa
Dctn5
Arpc3
Chst14
Yars
Lamtor5
Akr1a1
Arf5
BC005624
Kif3c
Ube2g2
Capzb
