# Supplementary material for: BubR1 Insufficiency Drives Transcriptomic Alterations and Pathology Associated With Cardiac Aging and Heart Failure
Source: Aging Cell. 2025 Jul 3;24(9):e70160. doi: 10.1111/acel.70160 (PMC12419853; doi:10.1111/acel.70160)
Supplement: Supplementary file 4 — Table S3. Significantly upregulated and downregulated genes in heart failure patient samples compared to healthy donor hearts (Sheet 1). Common upregulated and downregulated genes between BubR1 hypomorphic hearts and heart failure patient samples (Sheet 2). [file ACEL-24-e70160-s003.xlsx]

## Sheet: Sheet1
List of differentially expressed genes in hearts from healthy donors versus heart failure patients
Genes	log2FC	pvalue	padj
CTNND2	7.78554	1.16204e-38	5.46585e-35
PAMR1	7.20001	5.82795e-34	2.05595e-30
WNT9A	6.49846	3.60967e-31	1.01872e-27
ID4	6.01653	2.42483e-25	3.80187e-22
BANCR	5.99834	2.12889e-27	3.75509e-24
COX7A1	5.75887	6.28549e-214	8.86946e-210
SUCLG2-DT	5.35966	3.69897e-21	3.72829e-18
LEISA1	4.99501	7.05356e-19	4.52422e-16
HNRNPA1P39	4.30841	8.43504e-15	9.91891e-13
TTC12	4.08144	1.65955e-13	1.24564e-11
HNRNPA1P71	4.05458	1.49317e-13	1.1328e-11
RPL9P28	3.47748	1.66283e-10	9.94244e-09
HNRNPA1P33	3.4089	3.25965e-10	1.86979e-08
APOA1	3.18416	2.44151e-18	1.43551e-15
C1QTNF3	3.17968	1.57136e-12	1.08694e-10
RPS19P3	3.12634	7.19858e-09	3.56418e-07
NDUFS5P3	3.00214	2.63529e-08	1.21923e-06
RPL10P12	2.89275	2.67359e-07	1.06443e-05
BTF3P5	2.71266	7.0845e-07	2.58477e-05
RPL10P18	2.70488	1.34836e-06	4.55184e-05
NPPA	2.67516	3.29492e-09	1.71567e-07
SNRPCP14	2.38369	9.68254e-06	0.000265302
DBI	2.32702	4.96798e-12	3.32243e-10
HBA1	2.23861	1.44972e-06	4.88232e-05
MFAP4	2.21896	6.31702e-11	3.89255e-09
LUM	2.1462	1.71329e-07	7.00759e-06
NPPB	2.0925	1.18259e-05	0.000313676
EIF4H	2.08764	3.4399e-05	0.000799678
FMOD	1.98668	8.25839e-05	0.00171626
HBA2	1.97398	1.92101e-05	0.000477243
TIMP1	1.96643	8.22984e-05	0.00171285
SMOC2	1.95179	3.46734e-08	1.5582e-06
IER3	1.93719	1.54191e-05	0.000394881
HBB	1.89529	6.25631e-05	0.00134577
POSTN	1.86568	0.000210047	0.00380484
MATR3P2	1.85736	0.000127833	0.00248122
EIF3LP1	1.85328	6.71554e-06	0.000194986
EEF1GP2	1.84981	1.48608e-05	0.000383333
H3P13	1.8416	0.000317355	0.00538892
PLEKHB1	1.82212	0.000222528	0.00399503
CSF1R	1.82097	0.000131405	0.00254356
MTCYBP18	1.81275	0.000384514	0.00633864
VIP	1.80794	1.7296e-06	5.71579e-05
SLC25A6P2	1.80635	3.68453e-05	0.000847487
NKG7	1.79258	6.91136e-06	0.00019939
GATM	1.79257	8.29407e-07	2.96298e-05
HNRNPA1P1	1.79205	4.96181e-05	0.00110262
F2R	1.78984	3.50224e-07	1.3577e-05
DUSP15	1.77606	4.39257e-07	1.67977e-05
TERF1P7	1.77512	1.17748e-05	0.000312907
LSP1	1.76069	1.84227e-08	8.69443e-07
ALG1	1.75094	1.07566e-08	5.14528e-07
C1QTNF7	1.72336	6.47921e-09	3.25367e-07
DNAJC25-GNG10	1.71875	1.29802e-06	4.42424e-05
CXCL14	1.71416	6.5646e-08	2.80706e-06
SPAG8	1.70505	8.153e-06	0.000231483
CEROX1	1.69897	6.73448e-08	2.871e-06
OXER1	1.69649	2.95207e-06	9.11524e-05
RPL29P2	1.69188	0.000486577	0.00767161
VN1R85P	1.68817	0.000146988	0.00278408
C1QTNF2	1.68009	1.68688e-07	6.91965e-06
WNT2B	1.67444	4.04358e-08	1.79997e-06
SNAP47	1.67347	6.47703e-08	2.77804e-06
SOD3	1.65929	7.47453e-15	9.2879e-13
PPFIBP1	1.64791	2.09382e-06	6.74563e-05
XG	1.64729	2.05303e-08	9.65679e-07
PTN	1.64543	4.42921e-07	1.68921e-05
NEB	1.64412	1.1618e-06	4.01818e-05
INKA1	1.63828	1.94454e-06	6.30791e-05
MLLT3	1.63198	2.63209e-10	1.52845e-08
ZNF423	1.61073	7.60865e-09	3.75404e-07
RPL15P14	1.60299	0.00218741	0.026678
COL12A1	1.60235	0.000870795	0.0124876
LOXL1	1.60178	1.85323e-06	6.09521e-05
RPS7P8	1.60155	0.00258298	0.0304244
CCDC80	1.58473	0.000591716	0.00902122
PSIP1	1.57423	0.000426952	0.00687754
CISH	1.57393	0.000285849	0.00493251
CYCSP51	1.57298	0.00160581	0.020854
TMEM30B	1.5527	1.12486e-07	4.69611e-06
CPXM2	1.53713	9.92759e-12	6.51573e-10
RN7SL657P	1.53412	0.000845861	0.012192
MYOC	1.53344	0.00238193	0.0285326
FAUP1	1.52781	0.000722642	0.0106238
RPL34P33	1.52727	3.14574e-10	1.81182e-08
MED12	1.52684	0.00258752	0.03045
FSCN1	1.52219	1.09561e-05	0.00029448
YWHAQP4	1.52203	0.00374838	0.0408759
RPL37P6	1.5188	2.67862e-05	0.000637403
LHFPL2	1.51531	1.78773e-09	9.77778e-08
RPL21P45	1.5107	0.00582899	0.0570557
HMGN1P30	1.50412	0.0018037	0.0228885
COL16A1	1.49938	0.00399201	0.043001
RPL35AP36	1.49465	0.00218629	0.026678
SNRPCP6	1.48851	0.00238616	0.028559
AEBP1	1.48654	0.000495858	0.00780922
DPT	1.48286	2.03844e-05	0.000502874
GSG1L	1.47953	9.60577e-11	5.86784e-09
RGS4	1.47613	3.12748e-08	1.42361e-06
COL5A1	1.46701	5.09572e-14	4.551e-12
MDK	1.46469	6.96257e-06	0.000199693
HID1	1.45948	0.00028564	0.00493251
DALRD3	1.45853	2.35583e-16	6.0442e-14
SLC49A3	1.45078	6.93847e-07	2.54308e-05
NPM1P1	1.44341	0.00400798	0.0431072
RPS19P7	1.44224	0.00770145	0.0700678
PHLDA1	1.44097	0.00583051	0.0570557
THBS4	1.44057	0.00231906	0.0278741
COL18A1	1.41352	0.0022355	0.027105
APBB3	1.40352	0.001251	0.0168765
FRZB	1.40062	0.00677428	0.063643
HMGN2P4	1.39916	0.00882069	0.0774541
GLT8D2	1.37961	1.52508e-07	6.30066e-06
ZNF444P1	1.37162	0.0115344	0.0937028
UNC5B	1.37158	5.75484e-12	3.8305e-10
SEMA3B-AS1	1.37148	0.00430235	0.045374
HLA-DQB1	1.36738	0.00880569	0.0774541
MMP23B	1.36701	2.76417e-05	0.00065445
CPT1B	1.36622	0.00112804	0.0155144
PILRB	1.36307	0.00825002	0.074056
RGS11	1.3612	0.00915166	0.0795191
PI16	1.34661	0.00160546	0.020854
EIF4EBP3	1.34194	0.000324629	0.00548604
SEL1L	1.3415	0.00251606	0.0297355
PDIA3P2	1.34104	0.0076762	0.0699282
NMRK2	1.33626	0.00239377	0.0285775
FOXS1	1.32594	0.00208044	0.0257744
LTBP3	1.32477	5.19327e-07	1.95942e-05
ABHD18	1.32367	0.000165794	0.00308237
APPAT	1.31318	0.00948826	0.0818892
ANTXR1	1.30943	0.00103828	0.0144347
EEF1A1P10	1.30681	0.0046962	0.0482652
OGN	1.30337	0.0111014	0.0912358
SP100	1.30273	3.13286e-11	1.98241e-09
MAFK	1.29816	2.50703e-05	0.000603697
RPL29P13	1.29786	5.46437e-06	0.000161313
KCNJ4	1.29069	1.35619e-05	0.000355051
MYEF2	1.28418	9.5816e-07	3.39714e-05
CYB5R1	1.27766	0.0149258	0.111852
RNA5-8SN4	1.26481	0.0144969	0.109863
TIMP2	1.26426	1.15846e-09	6.36069e-08
RNA5-8SN3	1.26399	0.0145264	0.109969
RNA5-8SN1	1.26189	0.0148279	0.111602
RNA5-8SN2	1.26189	0.0148279	0.111602
RNA5-8SN5	1.26189	0.0148279	0.111602
NEURL1B	1.25827	0.0167496	0.121331
SMAD7	1.25803	2.27277e-07	9.13705e-06
SLC25A5P5	1.25594	0.013773	0.106508
PPDPF	1.25396	3.95327e-08	1.76534e-06
HSP90AA3P	1.24706	2.39633e-06	7.6331e-05
FASTK	1.23956	0.00025776	0.00451271
HTRA1	1.23942	7.92512e-09	3.89656e-07
EEF1A1P14	1.23674	0.00242076	0.0287779
PPIAP30	1.23502	0.00700894	0.0652395
MIR6891	1.23492	0.0222087	0.147809
RPL22P11	1.23283	0.0209464	0.141421
TMEM129	1.22719	0.0185309	0.129836
CAPN3	1.22504	0.000135955	0.0026137
PCOLCE2	1.22305	4.38987e-11	2.72888e-09
OMD	1.22034	0.0185979	0.130047
PRELP	1.21903	0.00170177	0.0219103
PGAM1P5	1.21511	0.0160181	0.117602
APLNR	1.21048	0.0104861	0.0878156
CRYM	1.20879	2.95469e-09	1.56156e-07
AOPEP	1.20522	0.0160718	0.117812
TTLL3	1.20395	0.0198035	0.136116
FIBIN	1.20361	0.00134548	0.0179792
MZT1	1.20272	7.45834e-15	9.2879e-13
MIR324	1.19795	7.59061e-05	0.00159629
RPL21P67	1.19192	0.00575876	0.0565942
COL1A2	1.19091	0.0204314	0.13901
CYP1B1	1.18926	0.0188671	0.131408
MYL12BP1	1.18751	3.35153e-12	2.28471e-10
ALG13	1.18033	0.0232433	0.15241
HMGN2	1.17687	4.61013e-08	2.0203e-06
SPON2	1.17205	0.000112305	0.00222263
PTP4A2P2	1.16976	0.0239083	0.155147
DDR1	1.16881	0.00608468	0.0591715
MTURN	1.1673	7.84089e-06	0.00022307
CCL21	1.16361	0.0274506	0.171169
RPL22P12	1.16104	0.0265875	0.16734
MAP4	1.15864	0.000163342	0.00304481
LTC4S	1.1575	0.0229324	0.151171
FRY	1.15627	0.0212709	0.14293
ALG9	1.1488	4.75082e-05	0.00105739
LTBP2	1.1483	0.0169521	0.122484
LYPLA1	1.14795	7.51442e-06	0.000214648
S1PR1-DT	1.14309	0.0163764	0.11944
BMP4	1.13863	1.43714e-05	0.000374003
NFKB2	1.13814	0.00916664	0.0796003
NME3	1.13603	4.42734e-05	0.000988337
H2AC15	1.13583	0.0290646	0.178107
TMEM160	1.13501	0.000133948	0.00257864
CMKLR1	1.13413	0.0276629	0.172264
RPL10P4	1.1301	3.07696e-09	1.61507e-07
RPL8P4	1.12914	3.42943e-10	1.95922e-08
RHBDD3	1.12603	0.00467685	0.0481022
MN1	1.11953	0.0255629	0.162559
TSC22D2	1.11837	5.34073e-08	2.32289e-06
C1R	1.11447	0.0316831	0.18928
ISLR	1.11428	0.0332703	0.195453
CARD10	1.11414	0.000704723	0.0104457
WDR90	1.10913	0.0357687	0.205176
PROS1	1.10787	0.0286863	0.176816
SUB1	1.10734	0.000175826	0.00325601
SERPINE2	1.10637	0.0145626	0.110062
EEF1A1P24	1.10537	9.95974e-05	0.00200488
EEF1A1P16	1.10492	0.00018564	0.00341089
RRAGC-DT	1.102	0.034546	0.200114
CHCHD5	1.10165	0.0152225	0.113413
HES4	1.10141	1.53892e-05	0.000394832
ASPN	1.0996	0.0112298	0.0920228
CHCHD2P9	1.09872	3.57173e-12	2.42311e-10
TSTD1	1.09868	2.6526e-05	0.000633348
SFI1	1.09831	0.0246329	0.158213
TRUB1	1.09792	1.00183e-06	3.51663e-05
UBA7	1.0909	0.0101597	0.0859495
CFH	1.08579	0.0392803	0.217965
JMJD4	1.08573	1.26377e-05	0.000332705
ATP5F1B	1.08488	0.00863627	0.0766423
ACD	1.08462	0.0410303	0.225635
UBE2Q2	1.08441	0.000519739	0.00813087
SSXP10	1.08368	0.0328401	0.193422
RNU6-529P	1.08164	0.0412464	0.226382
LENG8-AS1	1.08141	0.0320414	0.190604
S100PBP	1.0728	0.0258275	0.163947
RPL24P2	1.07255	0.0414636	0.227132
ZNF592	1.06927	0.0130472	0.102682
SNCA	1.06701	0.0440732	0.23656
SCRN1	1.06202	5.2921e-05	0.00115958
DHRS7B	1.06115	0.0456875	0.242094
CLU	1.06106	3.54181e-06	0.000107945
NAAA	1.05528	1.27627e-05	0.000335371
HLA-F	1.05491	0.01893	0.131717
BGN	1.05369	0.0100257	0.0852761
CRIP3	1.05253	0.0173615	0.124739
ZBTB47-AS1	1.04785	2.32833e-05	0.00056452
SOX17	1.0456	0.000507328	0.00796319
5_8S_rRNA	1.04542	0.0306904	0.184837
RPS27AP1	1.04197	4.52331e-13	3.25656e-11
RPL3P9	1.04162	0.0083075	0.0745246
MRC2	1.04132	0.0494645	0.254649
RPS27AP12	1.04095	0.0518512	0.262221
TMEM54	1.04047	0.0500434	0.25632
PCDHGA2	1.03862	0.00160185	0.020854
PYROXD2	1.03595	0.0453926	0.241169
COL1A1	1.03502	0.0511093	0.259519
SLC9A3-AS1	1.03468	0.0484611	0.250673
COQ4	1.0325	0.0100846	0.0856222
TMEM176B	1.03203	0.0281111	0.174133
OPLAH	1.03193	0.0327601	0.193341
THBS2	1.03021	0.00111828	0.0153952
TRNT1	1.02988	0.000425562	0.00687083
IRX6	1.02974	0.0327851	0.193365
EEF1A1P11	1.02846	0.000598204	0.00910599
RPSAP44	1.02632	0.044674	0.238876
GRAMD1A	1.02563	0.0236666	0.15397
ABLIM2	1.01844	0.0545431	0.270629
TMEM128	1.01832	3.64794e-12	2.46297e-10
ELOCP27	1.01701	0.0467132	0.244772
MT-TD	1.01673	0.000222302	0.00399503
WBP1	1.01567	3.09305e-05	0.000725016
RIOX2	1.01389	0.0168884	0.122086
ARMCX4	1.01308	0.0497897	0.25568
EML3	1.01236	0.00645724	0.0618169
UCHL1	1.0114	0.0567303	0.278152
ISYNA1	1.01121	0.000960054	0.0135203
ATP13A3	1.01017	0.0100488	0.0853696
CCND1	1.00831	1.87947e-14	2.04009e-12
MIR4680	1.00734	0.0427819	NA
NLRP1	1.0069	1.43919e-05	0.000374003
ZFAND6	1.00681	2.13912e-05	0.000524958
MIR7160	1.006	0.0608973	0.289615
PPP2R5B	1.00299	0.0555941	0.274239
NAPRT	1.00212	3.2488e-12	2.22543e-10
TGFBI	1.00178	0.0295585	0.180407
PIK3IP1	1.00166	0.00486889	0.0497141
LPP-AS2	1.00057	0.000406634	0.00663354
SLC66A3	0.999787	0.0598113	0.287302
ICA1-AS1	0.993934	0.0592812	0.285428
SFRP4	0.992712	0.000591996	0.00902122
DNAJC9-AS1	0.988629	0.0544155	0.270372
C16orf89	0.987392	0.0482113	0.250022
RPS26P13	0.987277	0.0188621	0.131408
HNRNPA1P21	0.985892	0.0479481	0.24939
NAP1L3	0.985881	0.0249914	0.159861
EXT1	0.985416	0.0531489	0.265838
NPR 3.00	0.984589	0.0622257	0.294525
MIR145	0.984039	0.0525184	0.264202
PLVAP	0.982831	0.0194289	0.134064
POR	0.980437	0.0293934	0.179662
NDUFB8P2	0.978278	0.0113898	0.0930102
MRPS30-DT	0.975452	0.0647833	0.302301
PDGFC	0.974303	6.10481e-06	0.000178724
HCN2	0.973948	0.000305034	0.0052237
DPYSL3	0.97361	0.0587649	0.284081
EEF1A1P19	0.971216	0.000163678	0.00304704
ZNF584	0.97081	0.0604785	0.289046
CLN6	0.969017	0.0572141	0.279746
MLLT11	0.968796	0.0219957	0.146834
NT5C2	0.96625	0.0237213	0.154254
GASK1B	0.965649	2.11774e-05	0.000520616
ARHGEF10L	0.965286	0.0336878	0.197085
FAM88B	0.962435	0.0514948	0.261007
RPL34P34	0.962242	2.90385e-10	1.67935e-08
ST3GAL6	0.962122	9.43763e-06	0.000261126
ITM2A	0.961928	0.00702451	0.0652793
RSKR	0.961369	0.000577833	0.00887247
SMIM14	0.959641	0.000174318	0.00323233
EARS2	0.958338	0.0489975	0.252661
IER2	0.958264	0.00072779	0.0106866
RAMP2	0.956582	0.00140044	0.0186255
MIR8075	0.953981	0.0721785	NA
SHB	0.951577	1.03145e-06	3.61162e-05
RASL11B	0.949755	0.0244154	0.157346
PATZ1	0.949356	6.91356e-07	2.54055e-05
RPS12P23	0.947362	2.27079e-05	0.000552468
KCNA5	0.942046	0.076731	0.338889
CORO6	0.942029	1.71831e-06	5.6918e-05
CCDC85B	0.941971	0.000329	0.00554662
PERPP2	0.940384	0.0713038	0.321768
HMGN2P8	0.940168	0.000422674	0.00683202
ABHD11	0.939596	2.73731e-05	0.000649181
USP11	0.939078	7.71854e-14	6.52193e-12
ATP1A3	0.938378	0.0185462	0.12984
JAM3	0.938267	2.60925e-20	2.16583e-17
ACTBP4	0.937628	0.0778297	0.342029
MAP3K7CL	0.936026	0.0548335	0.271398
FOXC1	0.935453	0.0530991	0.265703
R3HDM2	0.934261	0.00293474	0.0338214
AZIN1	0.93362	2.43967e-08	1.14208e-06
PRR16	0.933345	0.0038094	0.0413496
DNAJC27-AS1	0.933006	0.0797548	0.34671
ADCY4	0.932774	0.000746011	0.0108885
LINC03013	0.932531	0.000138933	0.00265648
MIR3682	0.931723	0.0860318	NA
EEF1A1P13	0.931202	0.000379111	0.00626421
ANP32E	0.930248	3.26847e-06	0.000100264
NAP1L2	0.930039	2.76888e-06	8.60609e-05
LAYN	0.927345	0.0285807	0.176423
IGIP	0.926784	1.99995e-16	5.53359e-14
HEPH	0.926718	0.0731206	0.327246
TMEM94	0.925106	0.0200286	0.137067
GPR27	0.922588	0.0828798	0.354506
NR1D1	0.921836	0.0247942	0.158938
ECPAS	0.921449	0.0831908	0.355438
QPCT	0.919775	0.054014	0.269136
LINC00342	0.917991	0.00656076	0.0625956
VTN	0.916512	0.00447004	0.0466579
PRR33	0.915607	0.015466	0.114626
CHCHD2P2	0.913146	3.01619e-06	9.29288e-05
IRX3	0.912807	0.0461781	0.243596
CRIM1	0.911938	0.0423978	0.230719
NEK7	0.910946	0.000185454	0.00341089
CDH2	0.909479	0.00334711	0.0374256
SELENOP	0.909189	0.0871028	0.365834
CTSK	0.908592	0.0658159	0.305603
RPL30P4	0.906597	0.0824626	0.353341
TOP3A	0.903178	0.066032	0.306405
LAMA2	0.902034	0.042557	0.231237
PLK2	0.901869	0.00203268	0.025227
MIB2	0.900264	0.00238908	0.0285638
LINC01936	0.900252	0.00875511	0.0773596
ATP1A2	0.899594	0.0805093	0.348487
SORBS2	0.898588	0.000936726	0.0132314
RPL5P30	0.898012	0.0875386	0.36709
MIR100HG	0.89771	1.15389e-09	6.36034e-08
FGF18	0.897615	0.0373874	0.211198
ABHD17AP3	0.896624	1.86461e-05	0.00046569
SRPK2	0.895762	0.0127701	0.101121
SPMIP6	0.894896	0.0113314	0.0927476
ATP2B4	0.894753	0.00325989	0.0366828
TELO2	0.894362	0.0493316	0.254141
TSEN34	0.89256	0.000437044	0.0070081
BEX1	0.890993	0.0123324	0.0984838
P3H3	0.89076	0.0893329	0.372134
DUSP6	0.890098	0.00303699	0.0347849
TRIP6	0.88898	3.9386e-05	0.000892097
KANK1	0.888909	0.0159997	0.117547
SPEG	0.888799	0.000251921	0.00443249
TAGLN	0.887975	0.00290159	0.0335334
MXRA8	0.887329	0.0949168	0.38632
CCND2	0.88729	0.000913889	0.0129607
MIR1307	0.886654	0.0769836	0.33958
EEF1A1P6	0.886567	0.000646764	0.00971937
SMAD6	0.885123	0.00793142	0.0717897
DIP2A	0.884837	0.0090528	0.0788932
HLA-DMB	0.884225	0.00436665	0.0459069
DGKG	0.884175	0.0971372	0.391741
LIN7B	0.882665	0.0142991	0.109236
DYRK1B	0.881948	0.00145517	0.0192445
RPS16	0.879922	0.0430383	0.232866
GNB3	0.879463	0.0933169	0.382597
CCDC3	0.879141	0.0929539	0.381522
PRKACB-DT	0.878459	0.0568455	0.27862
CXCL2	0.877735	0.053093	0.265703
RPL34P6	0.877667	0.00194879	0.0244221
PLSCR4	0.877483	0.0290707	0.178107
SNHG22	0.875936	0.00943409	0.0815527
CSRP3	0.87524	0.0757891	0.335799
RIPK1	0.875092	0.0290175	0.177951
C10orf71-AS1	0.874868	0.0272869	0.1706
SPINT2	0.874821	0.0837917	0.357216
BHLHE40	0.872577	0.000634076	0.00955923
PEX11B	0.872004	0.0338314	0.197339
RPL7AP60	0.871716	0.0982041	0.394026
COL8A1	0.871635	0.0666762	0.308134
APP	0.871212	0.0510693	0.259493
MGP	0.871177	0.0108821	0.0900099
LINC01089	0.869723	0.0911594	0.377561
CRADD	0.869337	1.68923e-06	5.60864e-05
EEF1A1P5	0.866955	0.000791182	0.0114742
FZD2	0.866884	0.0379577	0.213395
GLDN	0.866656	0.0967448	0.391232
SP3	0.866462	0.0163785	0.11944
POP4	0.865746	0.105079	0.41234
CD9	0.864743	0.000309457	0.00528596
DIRAS3	0.864524	0.096393	0.390003
NAV2-AS1	0.863767	0.104999	0.412139
PRRX1	0.863374	0.0140917	0.108187
EIF4G3	0.863102	0.104116	0.410156
MPRIP	0.862022	0.0207651	0.140603
ZDHHC1	0.860803	0.0371386	0.210298
NIPBL-DT	0.859843	0.0011635	0.0158937
UNC5B-AS1	0.859102	0.0988513	0.395826
RILP	0.857424	0.00709874	0.0657222
TENT2	0.857156	0.0941086	0.384785
KAZALD1	0.856614	0.097795	0.393184
ATP6AP2	0.856417	0.0004727	0.00749469
TPM3	0.856385	0.00866311	0.0767389
IFI6	0.855344	2.96454e-08	1.3582e-06
NDUFB1P1	0.854426	0.000767796	0.011181
ENAH	0.853638	3.46516e-07	1.34702e-05
EEF1A1	0.853614	0.00113814	0.0155926
PRDX2P4	0.853162	6.23181e-05	0.00134255
AMDHD2	0.852556	0.0871857	0.365834
TMEM14A	0.852456	2.20529e-10	1.29662e-08
DMTN	0.851552	0.0672596	0.309546
HES1	0.851434	0.00580858	0.0569596
GARNL3	0.851038	0.0879526	0.368279
RPS3P4	0.850725	6.11858e-09	3.08355e-07
SEPTIN8	0.850593	0.103385	0.407846
RPL34P27	0.85059	1.67112e-10	9.94986e-09
RAB28P5	0.850282	0.000668385	0.0100017
LINC01409	0.850079	0.000244856	0.00432436
HDHD5	0.848821	0.0605295	0.289046
WBP1P2	0.846328	6.14645e-05	0.00132619
RNH1	0.84607	0.0204902	0.139276
CLIC6	0.845635	0.072241	0.32476
AMY2A	0.845287	0.114513	0.433261
FBXL8	0.84479	0.0788045	0.34385
ODC1	0.843688	0.0038048	0.0413315
SNORD87	0.843655	0.115003	0.434437
RPL36AP41	0.842401	0.0227797	0.150489
RNF217	0.842171	0.112236	0.428622
ALDH4A1	0.840946	0.000457599	0.00727979
PIEZO1	0.840912	0.000440395	0.00703784
DYNC2LI1	0.840559	2.73585e-08	1.26162e-06
COPS3	0.840559	0.104882	0.412108
CAVIN3	0.839916	0.011963	0.0962425
SOX18	0.839335	0.0132196	0.103404
RPL7P56	0.838993	3.66254e-05	0.000844478
CD74	0.838659	8.56151e-05	0.00177143
NUTF2P2	0.838353	0.0913015	0.377998
ELN	0.838203	0.0863602	0.363878
PLAC9	0.838035	0.0243355	0.157145
APLP1	0.836425	0.112095	0.428434
SNAP23	0.836088	7.29974e-05	0.00153741
ATP6V1E2	0.834978	0.108337	0.4201
SHC2	0.834105	0.00453202	0.0470923
RFXANK	0.834101	9.89282e-05	0.00199664
TMEM176A	0.833332	0.0678242	0.311242
MYL12A	0.833215	0.000907955	0.0128931
PLXDC2	0.832498	0.112956	0.430192
APOOP5	0.830881	0.119322	0.444378
NSUN5P1	0.830467	0.11052	0.425204
RSPRY1	0.829145	0.117605	0.440424
DAPK2	0.828238	0.0143912	0.109533
OLFML1	0.827956	0.097376	0.392144
MMP23A	0.826026	0.0705112	0.319417
HLA-DRA	0.825533	6.77174e-05	0.0014391
RASA4	0.824772	0.122676	0.452572
SEMA4C	0.824665	0.0505409	0.257746
CASC3	0.824533	0.078377	0.343042
ACCS	0.824483	0.110545	0.425204
SOX7	0.823947	0.000377088	0.00624641
COMMD8	0.823205	0.000527092	0.00820043
FBXL6	0.820967	0.124415	0.456844
GNG5B	0.819137	1.75263e-07	7.1272e-06
COL15A1	0.818449	0.0919501	0.379722
WBP1P1	0.817831	0.00100067	0.013953
FHIP2B	0.817264	0.041769	0.228246
POLR2A	0.816313	0.000141759	0.00269955
SFRP1	0.816181	0.123881	0.455823
KIAA1755	0.815877	0.0384637	0.214955
PI4KAP1	0.815819	0.113361	0.431169
PDLIM1P1	0.815086	1.01941e-05	0.000276103
GABRA4	0.814256	0.0913436	0.377998
PARP10	0.813644	0.106383	0.415642
DYNLL1P7	0.813569	0.107773	0.418834
PATJ	0.813539	0.0312985	0.187516
LAMTOR5-AS1	0.812723	7.06782e-08	3.00404e-06
MSS51	0.81227	0.00518988	0.0521221
SNHG11	0.812193	0.123712	0.45532
HAAO	0.812032	0.0634613	0.298401
MDFIC	0.811365	0.0015726	0.0205608
UCKL1	0.810037	0.0153898	0.114237
PODN	0.807056	0.122638	0.452548
CCNI	0.806919	7.11502e-05	0.00150299
DCBLD2	0.806837	0.12594	0.460112
SLC16A3	0.806478	0.102167	0.404227
ETV1	0.806166	0.124753	0.457293
PCYOX1L	0.805953	0.119558	0.444437
CDC37	0.804921	0.000362636	0.00602727
COMMD5P1	0.804878	0.129628	0.468343
GAPDHP73	0.804788	8.42149e-09	4.0837e-07
CHD3	0.804468	0.116577	0.437695
SNORA66	0.804061	0.1166	0.437695
CDAN1	0.803492	0.0900986	0.374376
WWP2	0.802189	0.0942948	0.385016
HLA-DQA1	0.802144	0.00559899	0.0552499
DMD	0.801186	0.0460044	0.243043
EDNRA	0.800841	0.12827	0.464822
DZIP3	0.796718	0.126575	0.46151
LINC02802	0.796424	0.069826	0.317229
RPS27AP11	0.796026	1.83613e-08	8.69443e-07
VOPP1	0.795476	0.0510147	0.259319
RRAS2	0.795025	0.00195762	0.0245111
ARHGEF9	0.794985	0.00678274	0.0636802
MYOM2	0.794367	0.000515765	0.00808663
RBM5	0.794031	0.00814133	0.0734542
EIF3J-DT	0.793542	0.00472065	0.0484072
SPACA9	0.793194	0.111691	0.427697
REX1BD	0.792575	8.02338e-05	0.0016773
FZD1	0.79211	0.132126	0.474518
IRX5	0.791125	0.13177	0.473733
AMIGO3	0.790046	0.0604029	0.288931
TPM3P8	0.788683	0.139788	0.490424
KLHDC9	0.78858	0.10239	0.404826
DIPK2A	0.788505	0.110747	0.425354
PRIMPOL	0.788247	0.117906	0.440966
SPRY1	0.787291	0.00582608	0.0570557
LBH	0.786871	0.000157609	0.0029614
LY6G5B	0.785764	0.0428206	0.232107
ITPRIPL2	0.783688	7.70228e-06	0.000219569
RPL29P16	0.78292	0.138843	0.488218
GPX8	0.78272	0.142579	0.496383
PTGER4	0.782289	0.00622005	0.0600761
BBLN	0.781592	0.000359385	0.00598735
RANBP10	0.780347	0.133145	0.476371
RNY3P15	0.780342	0.130292	0.469615
ATXN7L3-AS1	0.779754	0.0173154	0.124598
RPL9P3	0.779351	0.000206287	0.00374154
CERCAM	0.779334	0.143541	0.498403
VIM	0.779272	0.00507645	0.051167
NPM1P6	0.779269	0.121626	0.449166
NCDN	0.779081	0.000125406	0.00244421
FAM98C	0.777527	0.144987	0.501327
TTLL11	0.777356	0.110725	0.425354
NPDC1	0.777241	2.88928e-06	8.94094e-05
SHISA5	0.776256	0.0194139	0.134039
FBXO9	0.776163	2.51514e-06	7.92212e-05
EEF1A1P46	0.776001	0.0052209	0.0522584
RRAD	0.775906	0.0104024	0.0873224
SNHG14	0.775239	0.00541319	0.0536792
SDC2	0.774459	1.30989e-06	4.44323e-05
FMR1	0.774136	0.142806	0.496827
H3P44	0.773635	0.00629854	0.0606775
PENK	0.773533	0.023069	0.151642
GSDMB	0.771352	0.12979	0.468645
ZNF528-AS1	0.77066	1.79414e-05	0.000450483
BRWD1	0.77058	0.126926	0.461671
HMGN2P46	0.770454	0.00451003	0.0469213
HMGN2P15	0.770271	0.00072276	0.0106238
HSPG2	0.769452	0.120751	0.447574
ZFYVE27	0.768735	0.148088	0.507818
PLCE1	0.7682	0.0604643	0.289046
MEX3D	0.767531	6.0344e-05	0.001306
TFF3	0.767419	0.0504482	0.257646
ARL 15.00	0.766921	0.00750218	0.0685199
TUT4	0.76594	0.12771	0.463918
IDUA	0.764113	0.108967	0.421174
UBAP1L	0.763919	0.0555337	0.274094
ID3	0.763663	4.33135e-05	0.000970153
TMED7	0.762845	5.78442e-07	2.148e-05
ATP6V1G2	0.762488	0.148374	0.508375
LINC00882	0.761465	0.0102973	0.0866509
MYO9B	0.761108	0.102689	0.405894
CEP43	0.760724	0.136699	0.483934
NDUFV2-AS1	0.760475	0.138081	0.486336
PSMB10	0.760355	7.98462e-09	3.91219e-07
CD47	0.760094	0.15282	0.517134
TMC6	0.759766	0.0851537	0.361059
TMEM147-AS1	0.759383	0.0216332	0.144882
RAB40B	0.759067	0.0102664	0.086541
ICA1	0.75885	0.110959	0.425938
INAFM1	0.758365	8.70622e-05	0.00179873
UBBP4	0.757355	0.156036	0.52362
UNC93B1	0.757324	0.117991	0.441029
ALKBH7	0.755267	1.92493e-06	6.25867e-05
PLAGL1	0.753316	0.126047	0.460312
KLHL13	0.753168	0.144582	0.500662
RTN4	0.752035	0.0734941	0.3285
ARAP1	0.751762	0.00097198	0.013661
TMEM9	0.751625	1.93241e-05	0.000479231
MICAL2	0.751615	0.0754932	0.335335
FAM156B	0.751294	1.88693e-06	6.14929e-05
LINC00623	0.750745	0.0587882	0.284096
CNN3-DT	0.750305	0.00478715	0.0489858
EFHC1	0.749673	0.135271	0.48105
TSPAN32	0.749545	0.0637496	0.299059
CA3	0.749292	0.00138539	0.0184427
ACTG1P25	0.748505	0.115538	0.435111
TAPBP	0.746858	0.000952463	0.0134268
LAS1L	0.74672	0.00084966	0.0122342
MARCKS	0.746315	0.0229366	0.151171
RPL21P129	0.745341	0.0420774	0.229249
LINC01460	0.745157	0.162762	0.536753
REEP2	0.743714	0.114432	0.433145
TMEM14DP	0.743561	0.00689488	0.0645183
CDKN1C	0.743203	5.17349e-05	0.00114067
RABAC1	0.741854	0.00019131	0.00349687
PKD2	0.741437	7.65058e-07	2.76106e-05
FBXW4	0.740606	0.00082453	0.0119211
DIPK1B	0.740149	0.00969456	0.0833056
PXK	0.740116	0.165788	0.540815
PRPF40B	0.738416	0.160374	0.532102
HNRNPA1P2	0.737392	0.013389	0.10431
LINC02502	0.736691	4.7722e-11	2.95353e-09
IFI44	0.736629	0.142237	0.495705
KIF1C	0.736289	8.39606e-06	0.000237215
SLC25A16	0.735569	0.140283	0.491686
MIR193BHG	0.735119	0.00666243	0.0631811
LINC02604	0.73461	0.0019854	0.024771
TMEM237	0.734437	0.0106324	0.0884548
ADAM33	0.732733	0.162939	0.537079
BAZ1A-AS1	0.732583	0.00317413	0.035976
GJA5	0.73258	0.132254	0.474518
TMEM79	0.73245	0.00429146	0.045293
TLCD4	0.731833	0.00074699	0.0108892
CXXC5	0.731753	0.0842238	0.358345
MIR6807	0.731307	0.174459	0.556323
GADD45G	0.730664	0.1067	0.416267
IRF1-AS1	0.730615	0.00748211	0.0684252
ZRANB2	0.730504	2.06937e-09	1.11881e-07
SEC63	0.73038	0.166208	0.541891
YWHAQ	0.730173	2.38792e-10	1.39239e-08
VN1R108P	0.730054	0.00867119	0.0767623
SLC20A1	0.729692	0.170454	0.5494
STYXL2	0.729585	0.00424044	0.0449226
OBSCN	0.729505	0.154114	0.519539
CCN2	0.729278	0.04973	0.255643
TNXB	0.729167	0.152406	0.516513
ADH5P3	0.728699	0.00845065	0.0754729
RAB33B	0.728592	0.000285932	0.00493251
PGAP6	0.728222	0.095963	0.389231
PAQR9-AS1	0.727656	0.158546	0.528047
SLC38A5	0.727398	0.0146364	0.110446
ADH5P2	0.727166	0.00882725	0.0774635
TRABD-AS1	0.726948	0.00635384	0.0610756
IER5L	0.725662	0.134718	0.47993
TMEM35B	0.725427	5.49778e-08	2.37973e-06
RPL7P16	0.725195	0.0181767	0.128567
IGFBP5	0.725054	0.0332217	0.19533
VDAC2	0.724322	5.68175e-05	0.00124303
ATP5MC1P5	0.723502	0.156718	0.524663
SDHCP4	0.723422	0.0323423	0.191821
MYBBP1A	0.723211	0.00854003	0.0760306
EPHA1	0.723164	0.0158516	0.116866
GAS5	0.723008	0.0450951	0.240243
ARMC9	0.722702	0.0200759	0.13732
GPAA1P1	0.722617	0.00950109	0.0818997
DUSP18	0.722169	0.00125289	0.0168858
MUTYH	0.72141	0.160059	0.531433
BLOC1S3	0.720991	0.014231	0.109019
HNRNPD-DT	0.720648	0.017436	0.125098
PGLS-DT	0.720619	0.0131556	0.103076
KTN1-AS1	0.71993	0.00357215	0.039411
SPRY4	0.719279	6.2875e-06	0.000183312
PRKAR2B	0.718857	0.0057846	0.0568034
BCAS4	0.718501	0.00491983	0.0499092
COMMD4	0.718111	0.147211	0.505669
IL33	0.717868	0.177093	0.561816
CP	0.717861	0.111443	0.427214
ST6GALNAC4	0.717682	0.000257435	0.00451263
PPP1R13L	0.717555	0.0289976	0.177929
SLC9A1	0.716917	0.00366098	0.0402191
NTF3	0.71681	0.00878496	0.0773811
SOX8	0.716162	0.000610594	0.00924473
GIPC2	0.716031	0.000483973	0.00764109
DUXAP8	0.715551	0.0167575	0.121331
BMS1P7	0.71549	0.00586092	0.0573136
TCTN1	0.715429	0.0119735	0.0962724
MIR3936HG	0.715264	0.0144274	0.109703
RPS9P1	0.715055	0.0157996	0.116605
RPL21P97	0.715041	4.17707e-06	0.00012541
BEND5	0.714926	0.179486	0.566351
LAPTM4BP2	0.714402	0.00187172	0.0236241
STAB1	0.713709	0.180334	0.568012
PRDM8	0.713526	0.000787936	0.0114389
SCAF8	0.713093	0.0535755	0.267282
DUSP28	0.712362	0.00132771	0.0177923
ACTN1	0.712003	0.0181964	0.128642
FUBP3	0.711599	0.0942921	0.385016
RBMS3-AS3	0.71127	0.00316548	0.0359357
OLFML3	0.711113	0.00614794	0.0595835
SNHG10	0.710866	0.163256	0.53744
ZNF596	0.710742	0.00338939	0.0378085
LRRC73	0.710226	0.00284168	0.0330306
PRRC1	0.710147	0.0244765	0.157568
MMP2	0.710092	0.00864134	0.0766423
RBX1P2	0.709595	0.0368608	0.209904
C1orf35	0.709549	0.0619981	0.293674
RPL36P14	0.70876	0.00962646	0.0827782
SETP4	0.708163	0.173661	0.556046
ZMAT1	0.707865	0.182717	0.572832
SLC6A6	0.707709	0.109749	0.42325
MT2P1	0.707524	0.116628	0.437695
C7orf50	0.707418	0.0419249	0.228594
PGAP3	0.707372	0.164871	0.539375
EMC10	0.707334	0.00419409	0.0445989
IRF7	0.707333	0.186715	0.580173
OTUD5	0.707316	0.0224271	0.14868
CEP41	0.707232	0.00103079	0.0143447
VDAC1P8	0.706872	0.0115552	0.0937637
PYGB	0.706721	9.22137e-05	0.00189132
RIOK3	0.706493	0.0389047	0.216659
RPS15AP14	0.706445	0.0459481	0.242928
SLC16A2	0.706071	0.156442	0.524494
ABHD17AP5	0.705582	7.54506e-07	2.72996e-05
MRPL35P1	0.704729	0.0258277	0.163947
RTL5	0.703082	0.151264	0.514457
THAP9	0.702805	0.000104902	0.00209488
MBOAT1	0.701488	0.000143028	0.00271637
RUSF1	0.701391	3.83676e-06	0.000115932
SRD5A1	0.701241	0.000972962	0.0136612
PDGFD	0.701221	0.0203045	0.138214
AHCYL2	0.700823	0.000876988	0.0125382
SNORA70	0.700416	0.0643082	0.30088
LINC02580	0.700017	0.000685339	0.0102013
CRNDE	0.698609	0.161008	0.533454
TTC3	0.698514	0.0763675	0.337495
CADPS	0.697853	0.185904	0.57871
CLEC1A	0.697226	0.0986697	0.395323
RPS27AP16	0.697146	0.0110338	0.090873
TRAF3IP2-AS1	0.696538	0.00221153	0.026949
EEF1A1P12	0.696249	0.00850565	0.0758201
ZXDB	0.696096	4.29197e-11	2.67982e-09
COL8A2	0.695666	0.000235298	0.00419229
ZFP1	0.694333	0.000109601	0.00217217
ENO2	0.693534	0.158553	0.528047
LINC01355	0.693464	0.146098	0.503676
GEM	0.693434	0.105928	0.414288
RTN3P1	0.693424	0.175644	0.558727
SLC2A3	0.693393	0.18383	0.574535
SMARCA2	0.692628	0.0898258	0.373463
CCNC	0.692589	0.19152	0.587839
DHRS11	0.692383	0.179261	0.565921
CFAP410	0.692307	0.17475	0.556434
LRRC8C-DT	0.692241	0.000222263	0.00399503
INMT	0.692106	0.00668249	0.0632479
MAST2	0.691758	0.186882	0.580293
NIF3L1	0.691581	0.143877	0.499078
ARL13B	0.69105	0.000322275	0.00545933
RPL15P18	0.690136	0.00305279	0.0349091
UBR5-DT	0.690092	0.000118906	0.00232393
NDUFAF3	0.689891	1.12424e-06	3.90743e-05
B4GALT7	0.689869	0.197865	0.595451
COL3A1	0.689866	0.115385	0.43501
RAB23	0.68983	0.173887	0.556046
EFEMP2	0.689587	1.84642e-07	7.487e-06
IFIT2	0.689278	0.169983	0.548797
SSPN	0.688946	0.190097	0.585536
TP53TG1	0.688297	0.0116586	0.0945486
GTF3C2	0.687767	0.169715	0.548667
RPL7P3	0.687437	0.137876	0.486038
FARP1	0.687167	0.190107	0.585536
CSGALNACT2P2	0.686165	0.0727564	0.326132
CA5BP1	0.686025	0.172812	0.554624
EXOC6B	0.685958	1.51394e-06	5.08648e-05
GAA	0.685947	0.0464244	0.244165
PRICKLE1	0.684861	0.187832	0.5813
ZPLD2P	0.684568	0.12864	0.465805
B3GNT9	0.684511	0.174798	0.556434
GTF2H4	0.684052	0.0752283	0.334556
FCGRT	0.684038	0.000433189	0.00697005
MATN2	0.683871	0.0524336	0.264057
C19orf73	0.683866	0.12284	0.45282
SCARA3	0.6834	4.98144e-05	0.00110475
CCDC113	0.68307	3.75828e-05	0.000859532
EDIL3	0.682998	0.194216	0.591409
KCTD15	0.682845	0.183191	0.573554
CCP110	0.682141	3.18992e-05	0.000745247
LINC01004	0.682061	0.0237792	0.154559
FBXW8	0.681444	5.19018e-05	0.00114106
FBXO21	0.681361	4.19007e-08	1.85348e-06
LINC00963	0.680993	0.022186	0.14775
DPH7	0.680957	0.117497	0.440211
DNM1	0.680007	0.196369	0.593735
SOCS2	0.67943	0.0448786	0.239698
UNC50	0.679424	0.00033268	0.00559529
NRARP	0.679386	0.00718163	0.066192
LINC00377	0.679214	0.00389663	0.0421344
HMGN2P3	0.679175	0.00652037	0.0622945
MED30	0.678998	1.48636e-05	0.000383333
HEY1	0.678952	0.00044692	0.00713403
ALDH18A1	0.678815	1.74205e-05	0.000438966
ZNF626	0.678329	0.150892	0.513932
SLC16A5	0.678321	0.142996	0.497366
PEPD	0.678229	0.0703341	0.319024
P4HTM	0.678147	0.0511372	0.259567
SOX15	0.677944	0.2021	0.603562
RAB34	0.677888	0.00326269	0.0366851
FCGR2B	0.677504	0.000161682	0.00302585
SCN2B	0.677498	0.204271	0.60709
IL17D	0.677274	0.000622155	0.0093996
GLMN	0.676453	0.000938791	0.0132473
SF1	0.676106	0.00943771	0.0815527
CCM2L	0.675955	3.51476e-05	0.000815737
LMO2	0.675806	0.000202652	0.00368033
KIF7	0.675536	0.000567992	0.00874038
EEF1A1P35	0.675116	0.207368	0.611404
POLR1E	0.674638	0.206843	0.610238
DAPK3	0.67449	0.00293534	0.0338214
NPFF	0.674233	0.0114432	0.0932151
RPS21	0.674181	0.157954	0.527282
TAB2	0.673339	2.81824e-05	0.000666134
TMEM41B	0.673323	0.00055558	0.00857745
IFIT3	0.672688	0.0145418	0.110027
TNFRSF11B	0.672296	0.0814701	0.351245
LOX	0.671952	0.13199	0.474285
IFITM9P	0.671772	0.206026	0.609099
PDCD2L	0.671458	0.0782384	0.342864
ARRDC3	0.671331	0.205575	0.608198
RCN1P2	0.671072	0.00971141	0.0833056
PLEKHA8P1	0.670702	0.208693	0.613705
LAMA4	0.670032	0.00137052	0.0182914
SCOC	0.669567	5.30627e-07	1.99671e-05
PDK3	0.669304	3.83343e-06	0.000115932
FKBP10	0.669149	0.0273713	0.170901
FAM156A	0.668946	3.08107e-05	0.00072341
CRIM1-DT	0.668925	0.204584	0.607417
ENTPD1	0.668796	9.61974e-06	0.000264099
BPHL	0.667968	0.000127556	0.00247926
CCDC57	0.667748	0.173909	0.556046
DACT3	0.667733	0.0106034	0.0883787
MEOX2	0.667554	0.00617503	0.059764
TNS2-AS1	0.666522	0.0243136	0.157092
CCNG2	0.666502	0.200335	0.600198
DHX58	0.666186	0.163582	0.537444
NKILA	0.666064	0.207759	0.6123
LRP5	0.66601	0.141669	0.494579
FPGS	0.665648	0.0336347	0.196938
CYP2U1	0.665007	0.0836522	0.356835
MAP3K3	0.664235	0.152952	0.517329
KCNK6	0.664102	0.132587	0.475462
NACA3P	0.663422	0.0191964	0.133176
MIR208B	0.663021	0.142081	0.495283
CX3CL1	0.662364	0.00199931	0.0248786
MAGEE1	0.661579	4.98709e-05	0.00110475
MAST4	0.661246	0.00614342	0.0595806
POLR2M	0.661007	1.66309e-05	0.000421326
NPEPL1	0.660253	0.000288275	0.00496685
CBR3-AS1	0.660102	0.185113	0.577265
LINC-PINT	0.660091	0.0142521	0.109062
JTB-DT	0.659117	0.217376	0.623312
HLA-DPB1	0.65823	0.000582613	0.00890772
PCDHGA12	0.65812	0.189334	0.584489
TMEM64	0.657996	0.00848863	0.0757162
SLC25A36	0.65771	0.092595	0.380756
RPL10P6	0.657283	0.00265511	0.031144
RPL9P18	0.656243	5.21926e-05	0.0011454
COL6A2	0.656195	0.0175426	0.125593
RAB31	0.655957	0.181538	0.570785
MIR222HG	0.655955	0.216656	0.62276
KIF22	0.65579	0.15349	0.518319
CYB5R3	0.655771	0.204472	0.607306
RBMS3	0.655398	2.64402e-06	8.29107e-05
EGLN3	0.65484	0.0338571	0.197339
SLIT3	0.654659	2.46322e-06	7.7934e-05
ASS1	0.653669	0.222931	0.6327
MME	0.652758	3.92906e-06	0.000118215
ST3GAL1-DT	0.652592	0.130124	0.469469
SOX4	0.652512	0.202474	0.604168
METRN	0.652441	0.190743	0.586784
PITPNB	0.652215	0.0514854	0.261007
CYP27A1	0.652053	0.000683068	0.0101782
GPC1	0.651648	0.0854003	0.361453
GSN	0.651554	0.0444666	0.237969
RSRP1	0.651365	0.0311454	0.18678
H1-9P	0.651149	0.0636956	0.29896
SSC5D	0.650901	1.64714e-06	5.50776e-05
FLNB	0.650339	0.219914	0.627799
RPL3P2	0.650144	0.0123462	0.0984838
PPIEL	0.650075	0.220867	0.62912
INPP5E	0.6492	0.0439811	0.236246
SDHDP3	0.649174	2.99688e-07	1.18456e-05
RNU6-30P	0.649116	0.178025	0.563069
RBM20	0.648838	0.141427	0.493978
UBAC2	0.648743	0.174039	0.556046
PDE1A	0.64872	0.138964	0.488397
IQGAP2	0.648085	0.00118081	0.0160062
C3orf33	0.647755	0.00554124	0.0548315
PPP1R3B-DT	0.647586	0.220725	0.628905
RPL37P2	0.647478	1.1328e-06	3.92751e-05
ZNF589	0.646569	0.206519	0.610238
ZKSCAN2-DT	0.645918	0.195431	0.592176
EME2	0.645697	0.0750755	0.334087
DCAKD	0.645481	0.00199378	0.0248316
UBL5P2	0.644808	0.0149023	0.111754
MXRA5	0.644316	7.24987e-07	2.63667e-05
SCRN2	0.643681	0.0253107	0.161537
ZNF436-AS1	0.643353	0.22198	0.630868
NDUFAF8	0.643005	0.117755	0.440589
EPHX2	0.642355	0.165318	0.540124
MIR3124	0.64206	0.214033	NA
RAB20	0.642001	0.0145147	0.109939
YIPF4	0.641752	1.28783e-16	4.11274e-14
MYH10	0.641412	0.227517	0.639774
TPM3P5	0.641181	0.0441543	0.236816
SLC30A1	0.640934	0.0450395	0.240103
ENOSF1	0.640074	0.127852	0.464023
RPS3AP49	0.640073	3.10683e-05	0.000727039
BACE1-AS	0.640018	0.031308	0.187516
LAMA5	0.639508	0.0774514	0.340791
ETNK1	0.639471	0.214388	0.620428
FOXC2	0.639166	0.230758	0.643649
CAHM	0.639035	0.215758	0.621851
FZD7	0.638297	0.0364128	0.208193
RAE1	0.638108	0.00904538	0.0788932
MRNIP	0.637031	0.213134	0.618962
ACTA1	0.63681	0.199325	0.598442
HDAC7	0.636313	0.228682	0.641537
MED15	0.635856	0.00243091	0.02885
TMEM144	0.635579	0.118653	0.442588
SGCE	0.635291	0.217703	0.623758
ARID5A	0.635281	0.235251	0.649795
PRNCR1	0.635062	0.112525	0.42903
OAF	0.634943	0.0508857	0.258951
COPZ2	0.634709	0.0100418	0.0853614
KDELR3	0.634064	0.209381	0.614689
RPL17P16	0.632964	0.23439	0.648632
ECRG4	0.632882	0.154943	0.521069
KANSL1	0.632607	0.0193823	0.134005
YPEL1	0.6326	0.0929333	0.381522
SRPK3	0.63255	0.14358	0.498416
RN7SL1	0.632522	0.142608	0.496383
BTN3A1	0.632473	0.159639	0.530789
BCYRN1	0.632457	0.0578631	0.281263
CD44	0.632273	0.00636235	0.0610925
GPCPD1	0.630599	0.142381	0.496084
DCTN1	0.630498	0.172821	0.554624
HLA-A	0.63026	0.0641809	0.300483
FOXRED2	0.629969	0.180789	0.568809
CHN1	0.629453	0.237055	0.652662
RNF44	0.629177	0.217046	0.62276
HNRNPA3P10	0.629122	0.218559	0.625069
WDR18	0.628901	0.000237266	0.0042114
NES	0.627829	0.0393627	0.21825
PARP3	0.627533	1.20806e-05	0.00031983
PELP1	0.627477	0.229829	0.641968
UCP2	0.627253	0.237134	0.652662
PLBD1	0.626259	1.9541e-05	0.00048376
PLEKHA7	0.62597	0.237314	0.652795
RASSF9	0.625783	0.241825	0.658404
PARTICL	0.6256	0.171381	0.551626
PIGQ	0.625479	0.0729975	0.326798
RHBDD2	0.62519	0.00705551	0.0654572
DPH1	0.625168	0.0844668	0.359009
COMP	0.624463	2.33026e-06	7.4563e-05
ZSCAN30	0.623966	0.0378963	0.213135
GJD3	0.623923	0.244751	0.662639
IRF1	0.623729	0.0841593	0.358345
SUGT1-DT	0.623671	0.152774	0.517101
PHTF1	0.623427	0.0928198	0.381204
HOXB-AS1	0.622622	0.00528899	0.0526697
CARNS1	0.622466	1.62282e-05	0.000412605
WEE1	0.62232	2.71825e-06	8.4861e-05
RPS27L	0.621382	0.168576	0.546646
TMEM222	0.621161	9.28791e-08	3.91229e-06
BDNF	0.621118	0.164283	0.538613
DCUN1D2	0.619871	0.24954	0.669568
BMERB1	0.619376	0.0029806	0.034306
PIDD1	0.619024	0.248075	0.667668
THUMPD3-AS1	0.618315	0.172744	0.554624
TMEM8B	0.618134	0.211453	0.617722
CYBRD1	0.618098	0.0110042	0.0908071
S100A2	0.617657	0.13716	0.484471
LMBR1L	0.617569	0.132823	0.475943
RAP2C	0.617507	0.246784	0.666355
BTN3A2	0.615904	0.248387	0.667871
ECM1	0.615566	0.0260884	0.16523
MB21D2	0.6153	0.209457	0.614689
RPS6KL1	0.615256	0.240592	0.657173
MAP3K2-DT	0.6152	0.175818	0.55903
GOLM2	0.615197	1.27421e-06	4.3536e-05
WTIP	0.614919	0.249796	0.669854
TNFAIP2	0.614846	0.2518	0.671549
RAB11FIP3	0.614348	0.000115535	0.00227499
USP19	0.614335	0.251963	0.671549
A4GALT	0.613989	0.167701	0.544883
SURF1	0.613773	0.241461	0.658404
ST8SIA5	0.61287	0.236559	0.651968
PDLIM7	0.612787	0.215848	0.621851
KPNA2P3	0.612763	0.214775	0.620534
HGS	0.612618	0.00319607	0.0360797
SIN3B	0.612387	0.0704527	0.319343
CNNM3	0.612227	0.173946	0.556046
NRBP2	0.611536	0.00013756	0.00263737
EIF3LP3	0.610914	0.0127541	0.101108
MYL12BP3	0.61008	0.0127032	0.100875
CUX1	0.610068	0.000220397	0.00397702
ILK	0.609799	0.185621	0.578212
UBL3	0.609534	2.30216e-05	0.000559135
CHURC1	0.609504	0.16914	0.54817
NUTM2B-AS1	0.609123	0.241511	0.658404
THBS3	0.608978	0.255624	0.676311
CPE	0.608328	0.027938	0.173289
JAZF1	0.60816	2.03493e-10	1.20146e-08
CCL5	0.608003	0.251651	0.67153
GADD45A	0.60787	0.0278688	0.173088
SYNPO	0.607495	0.0187207	0.130647
BTN3A3	0.607437	0.256391	0.677263
MYOCD	0.607424	0.206837	0.610238
ZNRF2P1	0.607247	0.177514	0.562444
BMT2	0.607081	1.82156e-05	0.000455746
HIC1	0.606721	0.0948629	0.386213
PRR4	0.606496	0.197088	0.593939
PPP1R12C	0.60629	0.229547	0.641968
HMGN1	0.606025	0.000928825	0.0131461
LINC00641	0.606005	0.00310486	0.0354185
STRIT1	0.605798	0.250409	0.670243
GABPB2	0.605744	0.256388	0.677263
UBA6-DT	0.605691	0.251326	0.671051
KLHL36	0.605421	0.259348	0.681881
SNHG19	0.604838	0.0421131	0.229354
LINC01140	0.60474	0.200797	0.600758
EVL	0.604164	0.0589796	0.284728
GNB5	0.603885	0.0754411	0.335291
PURA	0.603601	0.00466891	0.0480898
WNK2	0.603546	0.0414549	0.227132
KPNA6	0.603471	0.257262	0.678673
SIN3A	0.603351	0.252696	0.672411
TOP3BP1	0.6027	0.255429	0.675985
EPHA7	0.602468	0.0757468	0.335799
SCAF4	0.602279	0.104903	0.412108
RPL7AP76	0.601879	0.173635	0.556046
ARSA	0.601648	0.000319998	0.00542727
JAM2	0.601573	0.0134562	0.104617
B3GLCT	0.601396	0.255759	0.676311
RNU6ATAC18P	0.601028	0.264952	0.690314
TMEM42	0.600798	0.03376	0.197192
GABPA	0.600578	0.00643903	0.0616844
TSPAN4	0.600488	0.0296452	0.180701
B3GNT5	0.600451	0.0853991	0.361453
GNG10	0.600362	0.0211101	0.142188
SEPTIN11	0.59969	0.00146834	0.0193823
VSNL1	0.599469	0.0595472	0.286332
CEP57	0.599112	0.104387	0.410853
CHMP4A	0.599069	0.0631276	0.297526
CRIP1	0.598603	0.067411	0.310051
KIF13A	0.598394	0.248368	0.667871
LINC01786	0.597607	0.123213	0.453958
SLC25A17	0.597478	0.213469	0.619426
MIR22	0.597302	0.205357	0.608198
LSP1P5	0.597179	0.0635167	0.298418
ATP6V1H	0.59715	0.0253359	0.161552
TMBIM4	0.597088	4.47986e-08	1.97548e-06
ITIH5	0.596806	0.218402	0.624819
MYLK	0.596582	0.0202218	0.13786
GPAA1	0.596017	0.101792	0.402912
PIGW	0.5954	0.0913454	0.377998
HEXB	0.594856	0.176807	0.56116
USP22	0.594821	8.264e-09	4.02115e-07
RN7SL738P	0.594707	0.23177	0.645152
FGF1	0.594601	0.000857106	0.0123163
CENATAC	0.594082	0.115266	0.43501
MIOS-DT	0.593387	0.233393	0.647162
BIRC6	0.59331	0.247378	0.666547
U2AF2	0.593258	0.000105922	0.00211112
ANKRD1	0.592824	0.0884125	0.369656
HYI	0.592636	0.095536	0.387961
OAS2	0.592553	0.242202	0.659028
PERP	0.592266	4.91326e-16	1.0048e-13
AP4M1	0.591743	0.00710271	0.0657222
GAPDHP1	0.591551	1.04922e-05	0.000283089
NREP	0.591415	0.25811	0.680008
ZNF599	0.591298	0.121247	0.448353
TAX1BP3	0.591173	8.23305e-06	0.000233286
ECM2	0.591079	0.264199	0.689242
COG7	0.590851	0.000883625	0.0126203
TMEM185A	0.590833	0.000919016	0.0130203
IGF1	0.590587	0.125016	0.457613
MTM1	0.590478	0.26078	0.683735
ANKRD6	0.589866	0.195431	0.592176
NFIX	0.589716	0.113851	0.432294
MAF	0.589677	0.0583934	0.282769
EEF2K	0.589608	0.0277505	0.172581
ICAM1	0.589411	0.270019	0.698101
FBXL22	0.589023	0.262017	0.68562
CAMTA1	0.588159	0.0591199	0.285211
ANXA6	0.587936	0.251753	0.671549
RPL6P25	0.58792	0.18758	0.581033
FCHSD1	0.587864	0.254202	0.674935
RPL5P29	0.587807	0.174278	0.556323
LINC02660	0.587781	0.254714	0.675466
MIEF2	0.587286	0.0230875	0.15167
MDP1	0.58703	0.23359	0.647327
EEF1A1P29	0.587009	0.0385849	0.215462
METTL26	0.586885	0.00216761	0.0265744
CERS5	0.585824	0.0211586	0.142379
CMTM8	0.585233	0.222018	0.630868
MICAL3	0.585157	0.269883	0.698101
TMEM170A	0.585122	0.24577	0.664379
ALAD	0.584835	0.252649	0.672411
SLC22A17	0.584725	0.275536	0.705955
SERPINF1	0.58471	0.0160566	0.117762
HRAS	0.584426	0.124601	0.457282
PPP1CB	0.583444	9.15961e-05	0.00188139
XPR1	0.583422	0.000360231	0.00599436
RHBDF1	0.583334	0.126604	0.46151
STIM1	0.582738	0.118415	0.442053
TMEM219	0.58253	0.136262	0.482653
OSTCP3	0.582215	0.233174	0.646951
SLC35A2	0.58213	0.247121	0.666499
GRIPAP1	0.582109	0.0687753	0.31426
LMOD1	0.581672	0.266229	0.692234
ADGRA2	0.581428	0.107907	0.419007
KLF2	0.58138	0.200812	0.600758
NCL	0.581317	0.000632843	0.00955085
HERC2P9	0.580545	0.182572	0.572832
MFSD3	0.579985	0.0348756	0.201483
UBQLN1	0.579947	0.0694264	0.316398
MLLT6	0.579696	0.000517765	0.00810897
DYNC1H1	0.57945	0.279712	0.711944
FBXW11	0.579166	0.115388	0.43501
EEF1GP5	0.578482	0.00682925	0.0640316
MOB3C	0.578148	0.266669	0.692474
NELFE	0.577664	0.0261014	0.165239
TAPBPL	0.577002	0.113754	0.432083
TMX1P1	0.576517	0.183565	0.57396
ARHGEF15	0.576425	0.149388	0.510538
GAPDHP60	0.576292	0.284733	0.717348
SLX1A-SULT1A3	0.575506	0.247468	0.666547
ZNF514	0.57513	0.269993	0.698101
BDH2P1	0.57478	0.008893	0.0778811
ARIH2OS	0.574733	0.285435	0.717969
SCGB1B2P	0.574724	0.247335	0.666547
MRTFA	0.574659	0.281585	0.713495
CAAP1	0.574556	0.266717	0.692474
SNHG15	0.574441	0.236674	0.652034
IFI35	0.573997	0.101073	0.402209
ITGBL1	0.573841	0.0572011	0.279746
CRY2	0.573402	0.00192285	0.024183
ZYX	0.573386	0.285566	0.717969
SCARF1	0.573174	0.278246	0.710134
RNF139-DT	0.573058	0.283659	0.716447
UBE2L6	0.572768	0.000722173	0.0106238
SGPP1	0.572631	0.25238	0.672204
PRPF4B	0.572284	0.0524363	0.264057
GPC3	0.572219	0.2746	0.704807
RNU6-343P	0.572146	0.195179	NA
SULF1	0.572041	0.250278	0.670146
TCEA2	0.571978	0.169295	0.548535
TARBP2	0.571481	0.0718846	0.323768
GLIPR1L2	0.571232	0.141784	0.494858
FAM88C	0.570864	0.146122	0.503676
UCK2	0.569875	0.0454912	0.241598
BTBD19	0.569718	0.266875	0.692474
POLR2J3	0.569641	0.285692	0.717969
TMEM167B	0.569615	1.33623e-05	0.000350474
CHCHD6	0.569419	0.00819438	0.0738195
TMEM276	0.569238	0.00739815	0.0677013
KDSR	0.569023	0.27697	0.708081
HSPB6	0.568987	0.132269	0.474518
TBC1D17	0.56896	0.0843474	0.35861
CHMP4BP1	0.568644	0.0504865	0.257746
AGBL5	0.568462	0.267181	0.692796
ISG15	0.56842	0.000890905	0.0126986
OTUD1	0.56829	0.179685	0.566599
LYPLAL1	0.568263	0.0192551	0.133321
VPS8	0.5682	0.255333	0.675909
RBM17	0.567463	0.00215818	0.0264819
AKAP9	0.56695	0.077204	0.340127
NR0B2	0.566418	0.291679	0.724908
SLC39A4	0.566135	0.288028	0.720063
CCDC115	0.565588	2.66225e-05	0.000634578
ZBTB25	0.565373	0.0456317	0.241935
RPL12P35	0.565041	0.144704	0.500838
LGMN	0.56502	0.0866051	0.364713
SLC25A5P3	0.563791	0.237129	0.652662
EEF1AKMT2	0.562916	0.112165	0.428583
LINC00702	0.562597	0.28921	0.721543
TCAF1	0.562408	0.284451	0.717174
SNHG1	0.562228	0.283177	0.715704
NEIL2	0.562193	0.00670888	0.0633661
PLCG1	0.562133	0.292996	0.726365
MIR99AHG	0.561552	0.111175	0.426514
SH2D3C	0.561485	0.0142769	0.109193
MYLIP	0.561409	0.278093	0.709872
KMT5C	0.561061	0.266754	0.692474
FADS2	0.56069	0.288004	0.720063
FKBP1C	0.56059	0.137012	0.484312
DDAH2	0.560576	0.036499	0.208517
RNF11	0.560285	5.64881e-07	2.11433e-05
PHLDA3	0.55997	0.0107629	0.0892857
TAMALIN	0.559699	0.0644514	0.301371
SNHG32	0.558679	0.0105732	0.0883311
LINC00863	0.558496	0.0785474	0.343153
CHST14	0.558381	4.60455e-06	0.000137951
BET1	0.557916	8.77492e-06	0.000246091
HLA-B	0.55768	0.224679	0.635393
TRIL	0.557554	0.0755182	0.335335
RPSAP46	0.557285	0.269576	0.697724
POLR2J4	0.557214	0.079869	0.347016
TMEM87A	0.556978	0.110682	0.425335
SARM1	0.556818	0.102314	0.404639
CREM	0.556708	0.0302215	0.182949
OSCP1	0.555776	0.300071	0.735443
EEF1A1P22	0.555594	0.0483744	0.2505
CTBP1-DT	0.555411	0.0152494	0.113554
TRAPPC9	0.555292	0.287602	0.720063
IFT70A	0.554665	0.00426263	0.0450562
SDHCP3	0.554603	0.0431041	0.232936
MCAM	0.554588	0.301924	0.737324
PHKG2	0.554058	0.141171	0.493701
TRAM1	0.554055	0.025328	0.161552
ZNF594-DT	0.553975	0.190623	0.586651
RPL17P43	0.553439	0.00456388	0.0472494
TCF21	0.553253	0.17398	0.556046
ARMC2	0.553165	0.178804	0.564831
C14orf132	0.553082	0.0578181	0.281263
RO60	0.552946	0.286508	0.718868
GAPDHP61	0.552942	2.33969e-05	0.0005663
LINC02210	0.552703	0.251106	0.671051
UBE2NL	0.552671	0.212318	0.618246
IVNS1ABP	0.55253	0.0415036	0.227175
CTHRC1	0.552509	0.131729	0.473708
ZNHIT6	0.552474	0.278687	0.710816
RPS28	0.552008	0.0978413	0.393232
RNF207	0.551819	0.217808	0.623931
CPSF1	0.551562	0.291553	0.724825
IFI44L	0.551497	0.182091	0.571759
MIR3176	0.551232	0.309678	NA
MYOF	0.551219	0.165741	0.540815
PRPS1P2	0.550795	0.292786	0.726099
COX10-DT	0.550699	0.249238	0.669013
RPL10P8	0.55065	0.000355247	0.0059254
AKR7A2	0.550351	0.136775	0.483961
ITM2B	0.549869	1.12221e-11	7.29748e-10
TJP1	0.54909	0.194922	0.592176
NTN4	0.547589	0.187562	0.581033
FGD5-AS1	0.547569	5.45315e-07	2.04653e-05
RPL3	0.547411	0.0022615	0.0273219
DUSP26	0.547111	0.0241132	0.156152
PKD1L2	0.547087	0.212146	0.618151
SEC22B4P	0.547083	0.208476	0.613367
HMGN2P5	0.546353	0.0310882	0.186516
MAGED2	0.545972	0.00157253	0.0205608
TBCK	0.545509	0.0999697	0.399511
H2BC27P	0.545075	0.285471	0.717969
HNRNPA1P28	0.54492	0.00881931	0.0774541
ZNF277	0.544777	0.280817	0.712608
MLH1	0.544763	0.0382201	0.214187
NCKIPSD	0.543978	0.305194	0.74009
SHFL	0.543862	3.98821e-05	0.000900443
RPS29	0.543737	7.61822e-08	3.22825e-06
SDE2	0.543209	0.169971	0.548797
MEAF6	0.542419	0.00270555	0.0316306
MYPN	0.54236	0.120459	0.446937
KAT7P1	0.541939	0.0123213	0.0984838
PAN2	0.541678	0.0103056	0.0866509
GLRB	0.541661	0.312675	0.750368
ARFIP1	0.541235	0.00939992	0.0814256
NLRX1	0.541215	0.0143696	0.109433
SGSM3	0.541161	0.153198	0.517791
ZC3H7A	0.541077	0.126904	0.461671
SH2B3	0.540783	0.120484	0.446937
SMARCE1	0.539708	0.312017	0.749545
ARF4	0.539065	4.35879e-09	2.24478e-07
ZNF232-AS1	0.538575	0.307079	0.742238
STXBP3	0.538391	0.117516	0.440211
GLCE	0.538224	0.0572994	0.279776
C14orf28	0.538096	0.256297	0.677263
GOT1-DT	0.53775	0.0227692	0.150489
ZFYVE21	0.53759	0.000216437	0.00391556
MIR4453HG	0.537327	0.311643	0.749164
HLA-DMA	0.536835	0.000581141	0.00890389
RBM38-AS1	0.536378	0.305529	0.74009
EED	0.536327	0.283039	0.715636
ZNF580	0.536241	0.0304488	0.183774
SMIM29	0.535667	0.29134	0.72455
MXRA7P1	0.535646	0.120963	0.448045
KCTD2	0.535632	0.00442662	0.046304
SLF2	0.535334	0.283831	0.716482
ABHD17AP4	0.534972	0.000980257	0.0137499
POLR1H	0.534765	0.106879	0.416658
EXOSC6	0.534688	0.031827	0.189899
PAXX	0.534202	0.112198	0.428595
USP46	0.53411	0.00172544	0.0220941
SMARCD1	0.534088	0.295991	0.730582
PDGFRL	0.534039	0.316921	0.755054
CTBS	0.533818	0.320566	0.758343
DMAC2L	0.533773	0.318467	0.756532
DCLK2	0.533601	0.00360161	0.039674
LGI4	0.533344	0.301991	0.737324
SUOX	0.532851	0.216797	0.62276
CNOT9	0.532758	0.00124234	0.0167758
GLI4	0.532612	0.0532183	0.266016
TK2	0.532531	0.00530188	0.0527609
CNN3	0.532136	0.00459258	0.0475116
SDF2L1	0.531924	0.29397	0.72794
CBX7	0.531429	0.000268019	0.00466341
STRADA	0.530995	0.316551	0.754901
MIR23AHG	0.530947	0.303646	0.739197
KLF11	0.530381	0.273422	0.703164
SLC2A11	0.530201	0.167319	0.544143
CARD19	0.529959	0.219235	0.626495
CEP15	0.529902	0.239771	0.656333
STAT6	0.529685	0.196952	0.593939
SMG9	0.52922	0.0683397	0.312996
PARP12	0.528792	0.313869	0.752337
SMYD2	0.528779	0.000116717	0.00229386
WIPI2	0.52757	0.0372137	0.210541
SELENOM	0.527333	0.00396016	0.0427231
DPM2	0.526976	0.0708396	0.320135
DNM3OS	0.526896	0.326419	0.766023
FBXL12	0.526873	0.0148719	0.111754
PSMC6	0.526645	0.0369637	0.210135
RPL19P21	0.526128	0.303585	0.739197
MIR3164	0.525964	0.304617	NA
PML	0.525937	0.00180899	0.0229351
GLRX	0.525321	0.000610176	0.00924473
BCL3	0.525188	0.299357	0.734618
MAP1S	0.525112	0.303019	0.738489
KCTD11	0.525016	0.0101976	0.0861155
PPP2R1A	0.52434	1.45978e-08	6.93568e-07
LPL	0.523727	0.0993464	0.39747
TMEM175	0.523298	0.212077	0.618151
TP53BP2	0.523192	0.291706	0.724908
CXCL16	0.523049	0.27699	0.708081
ZSCAN18	0.522596	0.141878	0.494943
PREPL	0.522315	0.00779186	0.0706625
NCOR2	0.522233	0.326875	0.766396
GLIDR	0.522206	0.0183076	0.128976
PCDHGA3	0.522154	0.0373647	0.211155
UBE2H	0.52208	0.000330863	0.00557137
LIMCH1	0.522006	0.116265	0.436915
SLC46A1	0.522005	0.307612	0.742783
EIF4HP2	0.521659	0.0215414	0.144473
DUSP8	0.521379	0.140994	0.493444
TRIM45	0.521233	0.329324	0.769386
CAVIN1	0.521217	0.0011357	0.0155922
QTRT1	0.52077	5.98886e-05	0.00130014
HMGN2P36	0.519936	0.333221	0.775213
GFPT1	0.519288	0.324049	0.763464
CPSF6	0.518411	0.0126114	0.100316
ABTB2	0.518263	0.328629	0.768143
TMCO3	0.518099	0.327854	0.766841
UBBP1	0.517418	9.66664e-05	0.0019655
APH1B	0.517274	0.335628	0.777548
MZF1	0.517237	0.00498165	0.0504387
ERICH5	0.517081	0.335179	0.777284
RNF10	0.51699	0.0189673	0.131911
FHIP2A	0.516533	0.143046	0.497405
FHL2	0.516527	0.195476	0.592176
ASMTL-AS1	0.516424	0.29325	0.726738
RDH11	0.516423	0.300381	0.735679
CPNE5	0.516124	0.287997	0.720063
FZD8	0.515918	0.312592	0.750368
MFSD14B	0.515821	0.0784529	0.343058
RPS12	0.515813	0.337163	0.779186
HPRT1	0.515593	0.211386	0.617722
HBEGF	0.515419	0.332374	0.773693
GSTO3P	0.515347	0.0261673	0.165507
ALPK3	0.515128	0.0460995	0.243363
SEC61A2	0.514626	0.272508	0.701581
COQ10B	0.514271	7.29464e-10	4.11738e-08
ANKMY2	0.513642	0.00164578	0.0213061
ATG10	0.513592	0.254808	0.675482
FOXO1	0.513498	0.0252129	0.161059
HJV	0.513489	0.209642	0.614788
CAPNS1	0.513173	0.172258	0.55357
SORBS3	0.513163	0.0185499	0.12984
ZXDA	0.513001	0.288058	0.720063
UGDH	0.512826	0.305375	0.74009
GAS1	0.512805	0.217024	0.62276
SNORA72	0.512456	0.246678	0.666197
CAMLG	0.512413	0.00646694	0.0618678
RPL7P6	0.512328	0.000178148	0.00329468
SIVA1	0.512228	0.00117772	0.0159917
YLPM1	0.51216	0.333247	0.775213
KRBA1	0.511562	0.214474	0.620428
NAGK	0.511419	0.00564692	0.055645
EEF1A1P1	0.511297	0.132267	0.474518
SAMD4B	0.511066	0.00282146	0.0328767
MMP15	0.510977	0.332591	0.774071
RPL23AP42	0.510971	0.34035	0.782322
IRF2BPL	0.510864	0.028707	0.176816
RPL15	0.510843	0.00941271	0.0814863
ORMDL3	0.510732	0.0418672	0.228594
IFI27L1	0.510257	0.0473896	0.247203
ZSWIM8	0.510156	0.20294	0.604854
MFAP5	0.509564	0.228315	0.640856
HSPBP1	0.509446	0.00209456	0.0258812
NUDT7	0.509343	0.00132246	0.0177557
TP53INP2	0.509304	0.0458355	0.242514
C1orf53	0.509166	0.0760848	0.336456
ARL6IP6	0.509156	0.281577	0.713495
NOP14-AS1	0.509009	0.30556	0.74009
PSMD10	0.508929	4.86658e-06	0.000145185
TMEM231	0.508794	0.211153	0.617657
ZNF441	0.508712	0.223725	0.633805
RYBP	0.508685	0.00714434	0.0659776
TERF1	0.508632	0.133088	0.476371
WDR45	0.508404	0.0812846	0.350751
ZBTB48	0.508313	0.31739	0.755515
NAIF1	0.508296	0.344008	0.78557
PROM1	0.508057	0.237864	0.654024
COLGALT2	0.50795	0.254223	0.674935
TRIM41	0.507892	0.0410754	0.22577
MYL12BP2	0.50789	0.0466876	0.244756
SGSH	0.507346	0.207111	0.610898
TMEM30A	0.507162	0.24014	0.656333
ANXA2R-OT1	0.506643	0.316436	0.754899
CASD1	0.506607	0.308808	0.743998
TMEM204	0.506417	0.035658	0.204861
EIF2A	0.506269	0.327045	0.766396
PMS2P6	0.505987	0.0444706	0.237969
UNKL	0.505955	0.346616	0.78779
LINC00339	0.50569	0.33153	0.772494
PFKL	0.505536	0.335223	0.777284
LURAP1L	0.505019	0.253311	0.673371
CMTM6	0.504995	0.34493	0.786137
RING1	0.504832	0.221933	0.630868
RUFY3	0.504747	0.344535	0.786053
DENND3-AS1	0.504743	0.128127	0.464423
EXOSC8	0.504482	0.0245495	0.157789
ZNNT1	0.504432	0.0555065	0.274056
SRPX2	0.504401	0.106422	0.415642
CERT1	0.503995	0.000102899	0.00206544
ABHD17AP1	0.503857	0.000108812	0.00215955
C14orf180	0.503681	0.235656	0.650591
FAM193B	0.503669	0.158679	0.528344
RNASET2	0.503551	0.282936	0.715636
PRKACB	0.503335	1.51906e-05	0.000390445
SNHG29	0.502531	0.00241423	0.028773
CYCSP27	0.502255	0.235263	0.649795
SEC61G	0.502154	1.08347e-07	4.53673e-06
PTGES3	0.501621	0.104979	0.412139
KLC4	0.501565	0.338998	0.780955
SYTL2	0.501544	0.300098	0.735443
P2RY8	0.501413	0.131607	0.473512
SCN4B	0.501294	0.0552837	0.273052
ZBTB10	0.501235	0.00110064	0.015182
IFT122P1	0.501178	0.253343	0.673371
LRRN4CL	0.501167	0.298472	0.733753
NECAB3	0.501068	0.231915	0.645347
VCPKMT	0.500429	0.16129	0.534014
LTBP4	0.500419	0.0624522	0.294934
SPIN2A	0.500235	0.276105	0.706844
POLRMTP1	0.49985	0.295968	0.730582
CAPRIN2	0.498686	0.207369	0.611404
PNPLA7	0.498443	0.196914	0.593939
PRSS23	0.498425	0.339865	0.782042
RELL1	0.498423	0.212452	0.61851
SNX8	0.49783	0.351985	0.794062
AGAP7P	0.4978	0.343244	0.784777
ZNF558	0.497448	0.325113	0.76423
FKBP8	0.497444	2.55401e-08	1.18943e-06
HNRNPUL1	0.497213	0.149647	0.511052
NPHP3	0.49719	0.336137	0.778166
KDM3B	0.496995	0.344749	0.786137
PABPC1P4	0.496874	0.350775	0.792441
NHLRC1	0.496624	0.197927	0.595511
R3HDM4	0.496407	0.326896	0.766396
MAPT	0.496022	0.353269	0.795688
RAC2	0.495956	0.204402	0.607306
ENG	0.495265	0.0479305	0.24939
RPL6P1	0.495204	0.187166	0.580844
UBAP2L	0.495142	0.144801	0.501052
PER3	0.494731	0.304289	0.739586
E4F1	0.494643	0.355178	0.796934
SETD5	0.494474	0.353613	0.795819
LRFN4	0.494362	0.32633	0.766011
RPL7P2	0.494255	0.0749329	0.333663
TMEM214	0.494152	0.346152	0.787322
RPL29P30	0.494032	0.0295185	0.180318
GLOD4	0.493945	0.0449087	0.239768
LATS2	0.493246	0.31535	0.753966
SMARCD3	0.493198	0.0293964	0.179662
ADCY6	0.492356	0.0325949	0.192634
RPL7P44	0.492346	0.303673	0.739197
MINCR	0.492345	0.245993	0.664742
LINC00484	0.492262	0.208512	0.613367
IFT52	0.491962	0.340987	0.78246
FOXN3-AS1	0.491586	0.35705	0.79818
MAP6	0.491364	0.335488	0.777351
SLC8B1	0.491335	0.337032	0.779156
ADAM23	0.490889	0.349932	0.791583
TNNI3	0.490831	0.00727206	0.0668509
DAND5	0.490731	0.361612	0.800927
ASB16-AS1	0.490609	0.214151	0.620231
PRPF3	0.490604	0.276858	0.708081
SETD6	0.490433	0.16582	0.540815
RFXAP	0.49018	0.0369556	0.210135
GAPDHP35	0.489985	0.245509	0.663801
DKK 3.00	0.489791	0.106403	0.415642
SERPINH1P1	0.489778	0.345004	0.786137
MEGF8	0.489722	0.320092	0.757913
ZNF331	0.489486	0.359957	0.800079
PCIF1	0.489346	0.141543	0.494263
TTC9	0.488569	0.302224	0.737324
C5orf24	0.488384	0.011714	0.0949307
IVD	0.48828	0.00504198	0.0508558
HYKK	0.488072	0.313244	0.751478
RAPSN	0.487942	0.317147	0.755319
GALNT18	0.487842	0.349911	0.791583
CREBZF	0.487787	0.000238556	0.00422898
ADRA2C	0.48763	0.00974568	0.0834981
GPRC5C	0.487407	0.046387	0.244084
MTPN	0.48737	3.82856e-05	0.000872776
CACNA1C	0.487288	0.167015	0.543656
MX2	0.487264	0.364256	0.802281
CLIP4	0.487222	0.34974	0.791462
C18orf32	0.486874	0.362416	0.800992
PBXIP1	0.486845	0.243732	0.66145
HSPA12B	0.486671	0.363195	0.801916
ZDHHC24	0.486554	0.347606	0.78885
RPL10AP2	0.486488	0.0025653	0.0302667
BPNT2	0.486061	0.112272	0.428645
AMBRA1	0.485962	0.363686	0.802084
STIM2	0.485794	0.344268	0.78557
TRIM23	0.485779	0.0426768	0.231531
THBD	0.485672	0.0732769	0.327737
FLNA	0.485589	0.0153475	0.114164
TNFRSF12A	0.485455	0.31351	0.751928
SULF2	0.485249	0.35529	0.797029
XRCC3	0.485199	0.182059	0.571759
ASNS	0.485191	0.230062	0.642216
GBP1	0.484954	0.109455	0.422657
TRMT44	0.48487	0.172777	0.554624
NAP1L5	0.484793	0.205219	0.608198
CPSF7	0.484452	0.176501	0.560315
GOLGA4-AS1	0.484378	0.347019	0.788199
BABAM2	0.484101	0.199831	0.599324
GALNT11	0.484097	0.0862631	0.363773
SLC25A5	0.484064	0.0244199	0.157346
ZBTB45	0.483861	0.368505	0.806948
MARCHF3	0.483222	0.0357049	0.204976
RGL1	0.483209	0.158007	0.527282
SNRPEP4	0.483169	0.0304307	0.183774
KCTD7	0.483157	0.366626	0.805082
UPK3BL1	0.48305	0.212916	0.618721
TMEM44	0.483027	0.369509	0.808017
RPS10P2	0.483003	0.0186338	0.130169
MTND6P3	0.482708	0.35454	0.796136
HDGFL3	0.482689	0.013814	0.106694
SPATA20	0.482577	0.0781487	0.342684
TOMM34	0.482362	0.0134101	0.104374
SLC6A1	0.482116	0.171922	0.552994
ACSL4	0.481952	0.0295424	0.180386
GUCA1C	0.481861	0.36427	0.802281
PTPN12	0.481702	0.216562	0.622755
TPGS2	0.481628	0.0263951	0.166426
MGLL	0.481273	0.0232858	0.152547
ST13	0.481132	0.110585	0.425204
DLGAP4	0.480874	0.0119382	0.0960978
GCA	0.480627	0.370543	0.808956
PNRC1	0.480527	0.0369401	0.210135
EBLN3P	0.480525	0.00212762	0.0261751
TGFB1I1	0.480464	0.350247	0.791914
ENGASE	0.48046	0.093314	0.382597
HSPA6	0.480357	0.359919	0.800079
UCKL1-AS1	0.480309	0.361892	0.800964
SRSF8	0.48022	0.00706985	0.0655471
RPL3P7	0.480098	0.00629952	0.0606775
C4orf46	0.480086	0.336082	0.778166
GLG1	0.478989	0.0225349	0.149291
PAXIP1-DT	0.478837	0.324268	0.763699
XYLT2	0.478473	0.373022	0.811701
TMEM109	0.478328	5.75552e-05	0.00125417
GJA1	0.478008	0.128871	0.466353
RWDD3-DT	0.477963	0.270978	0.699813
ARPIN	0.477437	0.056391	0.27702
H6PD	0.477126	0.3246	0.76389
ZNF853	0.476987	0.0140359	0.107876
CRYBB2P1	0.476807	0.128551	0.465601
EHMT1	0.476662	0.376005	0.813775
ANGPTL1	0.476654	0.160168	0.531544
VWA1	0.476555	0.297301	0.732077
ANGEL2	0.47648	0.22618	0.63756
SCAMP1	0.475901	0.37224	0.810723
IGFBP6	0.475445	0.148666	0.508969
RPSAP55	0.475293	0.350817	0.792441
EIF4E	0.47527	0.124712	0.457293
RPS27P17	0.474715	0.00115976	0.0158733
WDR46	0.474699	0.373958	0.812272
CHASERR	0.474313	0.197364	0.594197
RPL3P6	0.474278	0.324554	0.76389
LINC01560	0.474035	0.0451935	0.240524
SERTAD2	0.473768	0.0355471	0.204653
MIR6820	0.473713	0.323544	NA
IFT22	0.47357	0.117273	0.439558
RPL10P9	0.473511	0.0132512	0.103594
PAG1	0.473496	0.190875	0.586804
PCDHB5	0.473453	0.378837	0.815853
EPM2A-DT	0.47294	0.211566	0.617722
ABCA8	0.472866	0.193418	0.589868
ZSCAN5A	0.472621	0.162664	0.536718
PNMA1	0.472271	0.0121823	0.0977284
SNORA5C	0.472228	0.301695	0.737054
SBDSP1	0.472161	0.0205146	0.139375
HMG20B	0.471859	0.376546	0.81408
PLPP5	0.471808	0.357231	0.798367
GBP4	0.471684	0.37719	0.814585
POLH	0.471668	0.312047	0.749545
ZNF547	0.471584	0.288649	0.72064
NELFA	0.471481	0.0215773	0.144576
RCL1	0.471126	0.334281	0.776468
MAN2C1	0.470875	0.00684179	0.0641065
CHPF2	0.470751	0.00403144	0.0432935
MAPK3	0.470594	0.0323805	0.191903
ACTMAP	0.470552	0.381577	0.817082
SETD1B	0.470471	0.240993	0.657511
TAF15	0.470458	0.0806176	0.348741
LANCL1	0.470252	9.90465e-05	0.00199664
TNNI1	0.469668	0.0934885	0.383048
EIF3B	0.469492	0.14488	0.501203
BBS5	0.469035	0.258816	0.681244
PEX7	0.468952	0.0191153	0.13281
ARHGAP24	0.468904	0.025964	0.164664
MIR568	0.468838	0.284038	NA
THUMPD3	0.46852	0.372359	0.810754
SLCO2B1	0.467674	0.276296	0.707202
TBC1D2B	0.467534	0.354431	0.796018
RPL21P98	0.467502	0.369209	0.807613
CHRD	0.466698	0.369613	0.80812
AEBP2	0.466607	0.00177324	0.0225425
KCNS3	0.466563	0.183657	0.574122
HPS3	0.466403	0.174472	0.556323
NFASC	0.466401	0.377394	0.814731
CSPG4	0.466184	0.285413	0.717969
CDIPT	0.466081	0.00241852	0.0287779
PMM1	0.465715	0.0335023	0.196489
NRBP1	0.465601	0.193391	0.589868
IFI27L2	0.465293	0.108857	0.421076
ANKH	0.464989	2.41621e-06	7.6791e-05
RPS27P29	0.464858	0.301524	0.736764
GAL3ST3	0.464843	0.229126	0.641968
CCN5	0.464619	0.22818	0.640856
LHFPL6	0.464386	0.0104192	0.0873592
PCSK6	0.464139	0.378428	0.815741
PXMP4	0.463627	0.363782	0.802084
B3GALT9	0.463478	0.382938	0.818857
ANKRD13D	0.463429	0.101527	0.402617
TWSG1	0.462768	0.35818	0.798716
FTO	0.462708	0.385204	0.821959
ZBTB47	0.462479	0.356601	0.79759
ESRRB	0.462288	0.390303	0.82801
COBL	0.462241	0.00208454	0.0258026
HMGN2P6	0.462156	0.0792581	0.345295
ATXN1-AS1	0.461774	0.389942	0.827688
MGRN1	0.461342	0.377486	0.814731
HPS6	0.461093	0.000435333	0.0069886
STK17A	0.460962	0.116258	0.436915
BCAM	0.460871	0.0167508	0.121331
CRIP2	0.460847	0.00490409	0.0498234
MAPK12	0.46084	0.259583	0.681881
NFIA	0.460766	0.380673	0.817063
DIXDC1	0.460584	0.25135	0.671051
MEOX1	0.460516	0.278667	0.710816
ATN1	0.460507	0.255763	0.676311
POLRMT	0.460249	0.14401	0.499292
STING1	0.460149	0.0612283	0.290428
EFNA5	0.460105	0.0118239	0.0955403
PDLIM1P4	0.46007	0.184765	0.576564
C11orf68	0.460054	0.000106195	0.00211356
ENOPH1	0.459901	0.000142383	0.00270778
MRPS10P1	0.459687	0.0780888	0.342527
MYO18B	0.459635	0.0588532	0.284215
MCM6	0.459622	0.183177	0.573554
SNORD117	0.4596	0.373497	NA
RAB11B	0.459464	1.86948e-05	0.000466082
SLC15A4	0.459144	0.219298	0.626548
MTFR1	0.458959	0.234422	0.648632
CENPP	0.458866	0.0869101	0.365541
MALAT1	0.458667	0.264861	0.690313
CCS	0.458627	0.0004841	0.00764109
PIK3R1	0.458566	0.180277	0.567958
HGSNAT	0.458312	0.355922	0.797239
DNLZ	0.458181	0.394621	0.82988
MCUB	0.458145	0.23569	0.650591
RPSAP53	0.457784	0.232826	0.646339
CIAPIN1	0.457767	0.362973	0.801916
RNPEP	0.45775	0.158024	0.527282
MC1R	0.457672	0.224556	0.635294
CHID1	0.457631	0.360253	0.800079
CIMAP1B	0.45738	0.370845	0.809185
FRS3	0.457299	0.339895	0.782042
ARHGEF1	0.457222	0.223551	0.633566
TFB1M	0.456903	0.374367	0.812292
SERP1	0.456546	5.16962e-06	0.000153576
CLSTN3	0.456493	0.195034	0.592176
NRN1	0.456255	0.0544882	0.270629
WWTR1	0.45615	0.0569242	0.278801
EIF1AX	0.45563	1.24199e-06	4.2538e-05
PLEKHA2	0.455615	0.161813	0.534991
GOLIM4	0.455433	0.00588659	0.0575247
DNAJC30	0.455374	0.0274402	0.171169
RANP4	0.45518	0.322405	0.761417
NIPSNAP3B	0.45497	0.0547382	0.271086
ASMTL	0.454912	0.0187828	0.13095
KHDRBS1	0.454888	1.91093e-07	7.72641e-06
ANAPC1P3	0.454796	0.363191	0.801916
FAM174A	0.454773	0.000253922	0.00446214
SLC2A12	0.454575	0.306112	0.740658
DHRS1	0.454466	0.163941	0.53813
CHST11	0.454408	0.338401	0.780466
RN7SL268P	0.454175	0.227669	0.639969
GARS1-DT	0.454107	0.393794	0.82913
RBX1	0.454037	4.86514e-09	2.48739e-07
FARP2	0.454031	0.385058	0.821785
LMF1	0.453833	0.39872	0.833047
RPL7A	0.453772	6.76129e-06	0.000195509
TRAPPC6A	0.45356	0.065252	0.303384
TUT1	0.453494	0.119236	0.444175
ARL5A	0.453197	0.00331419	0.0371163
ERVK13-1	0.453186	0.375443	0.813056
RAP2B	0.453037	0.362187	0.800965
LTBP1	0.452764	0.0843001	0.358517
WDR6	0.452674	0.024802	0.158938
SH3BGR	0.452469	0.238182	0.65434
FAM216A	0.452304	0.400816	0.835536
SSBP4	0.452283	0.389726	0.827688
RIPOR1	0.452062	0.341552	0.783099
CXCL12	0.452048	0.393181	0.828401
ZNF418	0.451904	0.400935	0.835563
EIF4ENIF1	0.451814	0.368278	0.806948
SETD4	0.451814	0.20937	0.614689
LRP1	0.451764	0.401178	0.835614
BCL7A	0.451713	0.000396456	0.00649002
GPR155-DT	0.451184	0.203417	0.605318
YIF1A	0.45087	0.00876744	0.0773717
PCDHGC3	0.450499	0.117681	0.440589
PPIAP35	0.450371	0.330362	0.770919
ACVR1B	0.450368	0.400301	0.834858
DOK5	0.450135	0.333134	0.775207
BAZ2A	0.450087	0.340649	0.782331
CRYGS	0.449984	0.0336052	0.196938
CDK10	0.449975	0.273481	0.703188
MGMT	0.449967	0.368469	0.806948
ST13P13	0.449874	0.386039	0.823491
PDLIM5	0.449748	0.0236505	0.153936
SPRYD7	0.44965	0.000656746	0.00985887
IFT70B	0.44942	0.403044	0.837611
WDR83OS	0.449339	0.000150644	0.00284951
TMEM150A	0.449226	0.0457482	0.242252
GEMIN4	0.448917	7.29259e-06	0.000208734
CRTC3	0.448731	0.21473	0.620534
LSM3P3	0.448204	0.290768	0.723629
PACS1	0.447811	0.157883	0.527187
RAD9A	0.447582	0.314618	0.752817
BEND3P3	0.447513	0.365006	0.803138
NAPG	0.447319	1.13793e-05	0.000304992
EIF2S3B	0.446958	0.216813	0.62276
PCBP2	0.44671	0.165127	0.539956
B3GNT2	0.446555	0.404188	0.838172
TYMP	0.446549	0.296749	0.731683
MED14	0.446448	0.281968	0.714153
TMEM80	0.446425	0.340571	0.782331
ME3	0.446338	0.218657	0.625222
C12orf57	0.446192	8.0112e-07	2.87649e-05
SUSD6	0.445994	0.402927	0.837611
RCHY1	0.445926	0.389771	0.827688
DNAJC11	0.445738	0.258751	0.681201
SYNPO2L	0.4452	0.0389103	0.216659
PDCL	0.445159	0.00184418	0.0233183
AGTRAP	0.445013	0.127941	0.464226
PLEKHA3	0.444963	0.322869	0.762108
BCAT2	0.444927	0.39835	0.83251
EIF3F	0.444587	2.27364e-17	1.0026e-14
ZNF844	0.444585	0.387337	0.825005
MROH1	0.444567	0.394	0.829428
APOL4	0.444484	0.407575	0.840438
MBP	0.444358	0.310604	0.747302
CTSF	0.444351	0.371578	0.809957
MSX1	0.444288	0.357941	0.798672
KLHL20	0.443929	0.407817	0.840595
IBA57	0.443798	0.39119	0.828056
RAD17	0.443731	0.40359	0.837688
RAB28	0.443538	0.00456214	0.0472494
POP5	0.443367	0.000605704	0.00920032
SLC25A23	0.443307	0.01627	0.118895
TSTD3	0.443268	0.324925	0.764043
RNF227	0.442979	0.265528	0.691089
DOK6	0.442942	0.302139	0.737324
SNUPN	0.442901	0.350737	0.792441
PIGN	0.442643	0.407184	0.840299
STX16	0.442605	0.169838	0.548794
TRAM2-AS1	0.442573	0.381761	0.817082
HSD11B1	0.442491	0.398052	0.832258
MIR7111	0.442048	0.394259	NA
FMO4	0.442009	0.311897	0.749545
PGK1P1	0.44183	0.00527407	0.0525728
NOM1	0.441476	0.391128	0.828056
MGAT2	0.441171	0.00175257	0.0222999
PGAM1	0.440973	0.00174173	0.0222117
ANXA7	0.44044	0.0599396	0.287488
SOWAHC	0.440434	0.413364	0.846562
RSAD2	0.440294	0.351501	0.793604
ARMC10	0.440216	0.403025	0.837611
ZNF17	0.440111	0.029954	0.181877
ACTG1P10	0.439765	0.35778	0.798634
GSDMD	0.438821	0.276612	0.707785
GET1	0.438643	0.402148	0.836731
NXPH3	0.438547	0.399748	0.834197
IMPACT	0.438466	0.00595851	0.0580667
RAB11B-AS1	0.438366	0.410604	0.843626
GCFC2	0.438353	0.413646	0.846672
CDNF	0.438199	0.280362	0.712428
TOR3A	0.437992	0.0333107	0.195609
SETDB1	0.437514	0.412702	0.845779
CPED1	0.437499	0.33072	0.771325
VMAC	0.437222	0.404634	0.838181
PTPN21	0.437171	0.156532	0.524661
ZNF767P	0.436531	0.393274	0.828401
ARGLU1	0.436415	0.000187428	0.0034348
HDAC10	0.436345	0.363088	0.801916
PFDN5	0.436342	0.385028	0.821785
KCTD13	0.436309	0.398036	0.832258
NR2C2AP	0.436286	0.0779352	0.342173
FKBP7	0.43613	0.0588495	0.284215
ANTXR2	0.43566	0.135941	0.482137
PPP1R3C	0.435351	0.30968	0.745843
ANKRD39	0.435282	0.0227049	0.150268
SBF2	0.435231	0.347348	0.788771
STARD3	0.435122	0.300421	0.735679
MSH2	0.435046	0.391406	0.828056
NOC4L	0.434925	0.384221	0.820854
GBA1	0.434898	0.108972	0.421174
EHMT2	0.434748	0.417247	0.848982
RFK	0.434453	0.245171	0.663194
ZNF836	0.433903	0.381331	0.817063
VIPR2	0.433756	0.415997	0.848016
VGLL4	0.433658	0.403116	0.837611
GTPBP1	0.433554	4.12684e-07	1.59109e-05
GATD1	0.433264	0.162003	0.535368
SSH3	0.433079	0.291049	0.723955
ZNF300P1	0.432826	0.420971	0.851903
RPL7AP43	0.432738	0.0543053	0.270015
C6	0.432408	0.421582	0.852651
ACTG1P20	0.432295	0.137313	0.484786
EHD3	0.432286	0.0523326	0.263926
SIRT7	0.432043	0.229038	0.641968
ZNF548	0.431968	0.402711	0.837408
TGFB2	0.431099	0.179121	0.565706
M6PR	0.430843	0.0466929	0.244756
C10orf95-AS1	0.430666	0.284169	0.716952
B3GALNT1	0.430431	0.151976	0.515761
PGAP4	0.430389	0.0154329	0.114497
KCTD12	0.429718	0.0265781	0.16734
THSD1	0.429674	0.424218	0.855012
PIP4P2	0.429529	0.000139607	0.00266576
SCAF11	0.429469	0.262442	0.686307
ERAP1	0.429125	0.416409	0.848144
LINC03011	0.429097	0.406968	0.840299
MAN1B1	0.429033	0.181991	0.571701
PWWP3B	0.428569	0.392597	0.828401
CYB561D2	0.427944	0.0860216	0.362885
DIDO1	0.427895	0.241789	0.658404
TVP23B	0.427721	0.42482	0.855012
NSL1	0.427373	0.0453515	0.241129
CTDSPL	0.42719	0.308195	0.743154
SELENOO-AS1	0.427034	0.376871	0.814274
IPO7	0.426988	0.187848	0.5813
SYT11	0.426899	0.393113	0.828401
NAB2	0.426889	0.403327	0.837611
COMMD5	0.426711	0.00068025	0.0101469
MFSD12	0.426409	0.151676	0.515364
GATA6	0.426359	0.0656946	0.30514
POLR2I	0.42614	0.0606443	0.289082
NET1	0.425848	0.4271	0.857054
CSNK1E	0.425653	0.185045	0.577183
AP2B1	0.425494	0.0559355	0.275403
SIDT2	0.42528	0.414516	0.847412
F3	0.425101	0.0713642	0.321937
MIF	0.424464	0.000116929	0.00229483
IFT80	0.424432	0.101439	0.402534
LRFN3	0.424194	0.413459	0.846562
CBX6	0.423972	0.0195463	0.134676
USP46-DT	0.423949	0.373985	0.812272
RPL3P1	0.423734	0.0601432	0.287981
DTWD2	0.423326	0.297963	0.732883
FAR1	0.423135	0.0663585	0.307473
TCIM	0.423007	0.145329	0.502326
PLXDC1	0.422724	0.423548	0.854667
ZNF23	0.422715	0.0915324	0.37855
SELENOT	0.422711	1.16183e-05	0.000309332
OTUD7B	0.422662	0.425633	0.855655
PRMT7	0.422485	0.363479	0.802066
RAB33A	0.422402	0.368405	0.806948
FN3K	0.422392	0.0700203	0.317907
IFT122	0.422254	0.429334	0.858679
GABARAPL2	0.422248	8.49254e-05	0.00175974
AK4	0.422212	0.0328655	0.193477
SOX9-AS1	0.422108	0.286708	0.718986
CLDN5	0.422044	0.37409	0.812285
PODNL1	0.421922	0.404638	0.838181
RGS6	0.42171	0.415257	0.84775
ZFP36L2	0.421678	0.0122541	0.0980815
STYX	0.42144	0.413472	0.846562
TMEM107	0.420956	0.124024	0.455992
MYO1D	0.420893	0.291741	0.724908
HCST	0.420836	0.432052	0.860832
ALDH9A1	0.420702	0.00658369	0.0627296
RPL10P16	0.420593	0.00134206	0.0179675
AGK	0.420102	0.322689	0.761957
DCK	0.419818	0.141219	0.493701
CLK1	0.419763	0.247314	0.666547
ZNF322	0.4196	0.415131	0.84775
BAG4	0.419447	0.397018	0.831739
ITPR1	0.419365	0.434116	0.862548
LINC01954	0.419299	0.0148814	0.111754
SERF2	0.419245	0.229419	0.641968
XPO6	0.418944	0.239201	0.655921
ID1	0.418894	0.12022	0.446274
UBE2O	0.418859	0.317929	0.756415
CBFA2T3	0.418626	0.4364	0.863943
IFT43	0.418532	0.186402	0.579529
NAV2-AS2	0.418517	0.127291	0.4627
SPRY2	0.418294	0.00227535	0.027419
PGS1	0.41795	0.204229	0.60709
LRRC10	0.417922	0.349703	0.791462
EFR3A	0.417835	0.345688	0.786522
SPATC1L	0.417656	0.199685	0.599141
VAMP2	0.417427	0.00283655	0.0330252
MRFAP1L2	0.417282	0.00358981	0.0395748
TJAP1	0.417215	0.295005	0.729168
ANXA4	0.417206	0.363765	0.802084
DSG2	0.417169	0.438038	0.864999
RPL7AP39	0.417116	0.068379	0.313075
YAP1	0.417048	0.0376455	0.212232
GMPPB	0.416966	0.421412	0.852428
CABIN1	0.416892	0.435537	0.863489
RIC3	0.416833	0.110011	0.424029
PHLDB2	0.416766	0.263426	0.687861
SPEN	0.416683	0.427929	0.857947
TRIM35	0.416556	0.424006	0.854995
VAT1L	0.416529	0.280831	0.712608
ARHGAP17	0.416502	0.227722	0.63999
DOK4	0.416076	0.00715853	0.0660241
RPS7P4	0.416066	0.381246	0.817063
RPS27P9	0.415641	0.0127127	0.100894
TRIM11	0.415241	0.44128	0.866855
HAPLN1	0.414766	0.100538	0.401166
PCOLCE	0.414718	0.24474	0.662639
RPE	0.414647	0.418026	0.849472
BRF1	0.414542	0.44063	0.866581
RNF7P1	0.41414	0.320972	0.759047
CD27-AS1	0.414099	0.319206	0.757409
CNEP1R1	0.414087	0.100826	0.401567
GUSB	0.413521	0.442153	0.867884
HMGN2P32	0.413406	0.188685	0.58325
USP14	0.412815	0.431328	0.860278
NT5C3A	0.412753	0.421981	0.852835
NIPSNAP1	0.412712	0.0499159	0.256132
MBTPS2	0.412685	0.224894	0.635598
TM7SF3	0.412535	6.59469e-05	0.00140659
LDLRAP1	0.412331	0.442376	0.868052
SEC22B	0.412318	5.75167e-07	2.14147e-05
USP12	0.412249	0.411287	0.844248
RASL11A	0.412185	0.220072	0.62787
SPAG16	0.412018	0.00441534	0.0462202
CREG1	0.411943	8.30058e-05	0.00172249
PTGIS	0.411844	0.353093	0.795565
FAM20A	0.4118	0.42414	0.855012
RDH13	0.411689	0.23146	0.644589
MEF2D	0.411581	0.0416721	0.228009
GPRASP1	0.411317	0.362436	0.800992
PIP4K2A	0.411303	0.428578	0.857947
C6orf62	0.411207	0.0218584	0.146182
LOXL2	0.411167	0.121348	0.44849
GABRE	0.411108	0.0310752	0.186516
CTPS1	0.410969	0.235133	0.649688
SPIN2B	0.41093	0.436345	0.863943
ASB1	0.410657	0.176055	0.559589
GFM2	0.410625	0.124799	0.457293
COX7CP1	0.410406	0.00379122	0.0412792
ZNF764	0.410315	0.417301	0.848982
SLC2A8	0.410304	0.445763	0.870129
PCBP2P2	0.409902	0.000410787	0.00668583
C3orf52	0.409843	0.281087	0.712871
HMBOX1	0.409745	0.383816	0.820178
PLEC	0.409741	0.432662	0.861114
KCTD17	0.40959	0.416166	0.848016
TBX5	0.409002	0.223112	0.633031
RARA	0.408989	0.424892	0.855012
[truncated: 12,963 more rows]

## Sheet: Sheet2
Common upregulated genes between BubR1H/H hearts and heart failure patients	Common downregulated genes between BubR1H/H hearts and and heart failure patients
NPPA	PALLD
TIMP1	TIMP4
NPPB	IDH2
NMRK2	PRDX6
FRZB	NDUFAF2
SRD5A1	MRPS31
CLU	BPGM
SCARA3	APC
GF6	DNMT3A
VGLL2	MRPS9
CENPB	TMX2
PARP11	SPAG7
FOXN2	MRPL51
PYCR2	MRPS15
RPL3	GATB
CRLF1	MRPS22
S100A9	MMADHC
S100A8	GPN1
APOD	VPS4A
PHLDA3	PSMA6
SHISA4	NDUFS4
FJX1	GNPAT
KLHDC3	APEX1
POSTN	PRKRA
GDF6	SUCLA2
TMEM176B	NDUFAB1
ATF5	DNAJA3
SELENOM
SERPINE2
CH25H
BEX1
EGR3
NUP214
PLVAP
FZD2
LTC4S
MIF
ECM1
CSRP2
PMM1
TMEM160
UBTD1
IGFBP7
EFHD2
IER3
RPL41
CAVIN3
UCK2
RPS29
ENG
RPL18A
IFITM2
IER2
SEMA4B
GPR35
ASPRV1
CRABP2
BOLA2
PRR33
GPR135
ACHE
FOXS1
RABAC1
RASL11B
PPP1R15A
IFITM3
EPHX1
GPX1
ROMO1
BGN
HYPK
NPDC1
CCDC85B
TMEM234
USE1
STBD1
DRAP1
RBP7
JPT1
NELFE
GTF3A
LEMD2
RPLP2
RPS16
BET1L
SNHG8
CCS
MED11
ALOX5AP
RPL10
ID3
NANS
SHISA5
QSOX1
KCTD11
AOPEP
CD63
MGLL
ALG1
DACT3
GNPTG
PSMB10
FKBP10
RPL32
