# Supplementary material for: BubR1 Insufficiency Drives Transcriptomic Alterations and Pathology Associated With Cardiac Aging and Heart Failure
Source: Aging Cell. 2025 Jul 3;24(9):e70160. doi: 10.1111/acel.70160 (PMC12419853; doi:10.1111/acel.70160)
Supplement: Supplementary file 5 — Table S4. Clinical details of the healthy donor individuals and heart failure patients. [file ACEL-24-e70160-s002.xlsx]

## Sheet: Sheet1
	Patient ID	Donor type	Sex	Age	Assist device
	RAS 007	Healthy	Male	43	N/A
	RAS 002	Healthy	Male	63	N/A
	RAS 003	Healthy	Female	34	N/A
	NCBR 832	Non-ischemic heart failure	Male	37	LVAD
	NCBR 687	Non-ischemic heart failure	Male	62	Impella pump
	NCBR 711	Non-ischemic heart failure	Female	38	None
